# Supplementary material for: S100A9+CD14+ monocytes contribute to anti-PD-1 immunotherapy resistance in advanced hepatocellular carcinoma by attenuating T cell-mediated antitumor function
Source: J Exp Clin Cancer Res. 2024 Mar 8;43:72. doi: 10.1186/s13046-024-02985-1 (PMC10921725; doi:10.1186/s13046-024-02985-1)
Supplement: Supplementary file 7 — Additional file 7:Supplementary Table S1. Patient and sample information. [file 13046_2024_2985_MOESM7_ESM.xls]

## Sheet: Table S1
Supplementary Table S1. Patient and sample information
Patient ID	Gender	Age	Sample	Sample detection	Condition	Clinical trial	Drug	NLR	Cell viability	Cell number
XUBH	male	63	plasma; PBMC; tumor slides	ELISA;flow cytometry; immunofluorescence	HCC	NCT03062358 (KEYNOTE-394)	pembrolizumab (second-line therapy)	1.76471
DAWF	female	57	plasma	ELISA	HCC	NCT03062358 (KEYNOTE-394)	pembrolizumab (second-line therapy)	5.5
LIQ	male	36	plasma; PBMC; tumor slides	ELISA; scRNA; flow cytometry; immunofluorescence	HCC	NCT03062358 (KEYNOTE-394)	pembrolizumab (second-line therapy)	2.06452	0.79	6557
WUJL	male	40	plasma; PBMC	ELISA; flow cytometry	HCC	NCT03062358 (KEYNOTE-394)	pembrolizumab (second-line therapy)	3.43558
WALJ	female	55	plasma; PBMC; tumor slides	ELISA; scRNA; immunofluorescence	HCC	NCT03062358 (KEYNOTE-394)	pembrolizumab (second-line therapy)	4.23913	0.88	1738
WAYY	female	24	plasma	ELISA	HCC	NCT03062358 (KEYNOTE-394)	pembrolizumab (second-line therapy)	1.36752
BASG	male	55	plasma; PBMC	ELISA; flow cytometry	HCC	NCT03062358 (KEYNOTE-394)	pembrolizumab (second-line therapy)	1.65138
WAHP	female	50	plasma; PBMC	ELISA; scRNA	HCC	NCT03062358 (KEYNOTE-394)	pembrolizumab (second-line therapy)	3.55769	0.57	1677
SUXM	male	49	plasma	ELISA	HCC	NCT03062358 (KEYNOTE-394)	pembrolizumab (second-line therapy)	2.9
LIZT	male	49	plasma; PBMC	ELISA; flow cytometry	HCC	NCT03062358 (KEYNOTE-394)	pembrolizumab (second-line therapy)	3.38028
ZHAJ	female	49	plasma; PBMC	ELISA; scRNA	HCC	NCT03062358 (KEYNOTE-394)	pembrolizumab (second-line therapy)	1.55844	0.81	7689
TUJX	male	64	plasma; PBMC	ELISA; scRNA	HCC	NCT03062358 (KEYNOTE-394)	pembrolizumab (second-line therapy)	6.2987	0.73	8394
CHZX	male	56	plasma	ELISA	HCC	NCT02576509 (CheckMate 459)	nivolumab (second-line therapy)	4.79167
CHYC	male	65	plasma	ELISA	HCC	NCT03062358 (KEYNOTE-394)	pembrolizumab (second-line therapy)	4.76923
SHYS	male	59	plasma	ELISA	HCC	NCT02576509 (CheckMate 459)	nivolumab (second-line therapy)	2.09677
JIKH	male	77	plasma	ELISA	HCC	NCT02576509 (CheckMate 459)	nivolumab (second-line therapy)	1.1811
QISX	male	43	plasma	ELISA	HCC	NCT02576509 (CheckMate 459)	nivolumab (second-line therapy)	1.82857
PAKS	male	51	plasma	ELISA	HCC	NCT02576509 (CheckMate 459)	nivolumab (second-line therapy)	4.22222
SHSZ	female	62	plasma	ELISA	HCC	NCT03412773 (RATIONALE 301)	Tislelizumab (first-line therapy)	NA
SHST	male	63	plasma	ELISA	HCC	NCT03412773 (RATIONALE 301)	Tislelizumab (first-line therapy)	NA
ZORK	male	41	plasma	ELISA	HCC	NCT03412773 (RATIONALE 301)	Tislelizumab (first-line therapy)	NA
FAJL	male	54	plasma	ELISA	HCC	NCT03412773 (RATIONALE 301)	Tislelizumab (first-line therapy)	NA
TOCC	male	45	plasma	ELISA	HCC	NCT03412773 (RATIONALE 301)	Tislelizumab (first-line therapy)	NA
LAXW	female	53	plasma	ELISA	HCC	NCT03412773 (RATIONALE 301)	Tislelizumab (first-line therapy)	NA
LIGM	male	46	tumor slides	immunofluorescence	HCC	NCT02989922	Camrelizumab (second-line therapy)	NA
CHBS	male	67	tumor slides	immunofluorescence	HCC	NCT02989922	Camrelizumab (second-line therapy)	NA
ZHHK	male	57	tumor slides	immunofluorescence	HCC	NCT02989923	Camrelizumab (second-line therapy)	NA
DAZM	male	55	tumor slides	immunofluorescence	HCC	NCT02989923	Camrelizumab (second-line therapy)	NA
NIBY	male	53	PBMC	scRNA	HCC	NCT03062358 (KEYNOTE-394)	pembrolizumab (second-line therapy)	NA	0.63	2957
KALP	male	37	PBMC	scRNA; flow cytometry	HCC	NCT03062358 (KEYNOTE-394)	pembrolizumab (second-line therapy)	NA	0.58	1655
ZHSL	female	50	PBMC	flow cytometry	HCC	NCT03062358 (KEYNOTE-394)	pembrolizumab (second-line therapy)	NA
CHHL	female	51	NA	NA	HCC	NCT03062358 (KEYNOTE-394)	pembrolizumab (second-line therapy)	NA
FATG	male	72	NA	NA	HCC	NCT03062358 (KEYNOTE-394)	pembrolizumab (second-line therapy)	NA
FAXY	male	56	tumor slides	immunofluorescence	HCC	NCT03062358 (KEYNOTE-394)	pembrolizumab (second-line therapy)	NA
ZHQL	male	38	NA	NA	HCC	NCT03062358 (KEYNOTE-394)	placebo (second-line therapy)	NA
DOXB	male	61	NA	NA	HCC	NCT03062358 (KEYNOTE-394)	placebo (second-line therapy)	NA
CHQR	male	61	NA	NA	HCC	NCT03062358 (KEYNOTE-394)	placebo (second-line therapy)	NA
GUZX	male	53	NA	NA	HCC	NCT03062358 (KEYNOTE-394)	placebo (second-line therapy)	NA
QUBA	male	62	NA	NA	HCC	NCT03062358 (KEYNOTE-394)	placebo (second-line therapy)	NA
GAH	male	26	NA	NA	HCC	NCT03062358 (KEYNOTE-394)	placebo (second-line therapy)	NA
WARL	female	72	NA	NA	HCC	NCT03062358 (KEYNOTE-394)	placebo (second-line therapy)	NA
CHMZ	female	70	PBMC	flow cytometry	CRC	NA	NA	NA
CHWQ	male	68	PBMC	flow cytometry	CRC	NA	NA	NA
SOSL	male	69	PBMC	flow cytometry	CRC	NA	NA	NA
TAXF	female	69	PBMC	flow cytometry	CRC	NA	NA	NA
XULJ	male	61	PBMC	flow cytometry	CRC	NA	NA	NA
YESM	female	69	PBMC	flow cytometry	BTC	NA	NA	NA
WATY	male	60	PBMC	flow cytometry	BTC	NA	NA	NA
ZHJY	male	68	PBMC	flow cytometry	BTC	NA	NA	NA
WULE	female	55	PBMC	flow cytometry	BTC	NA	NA	NA
LIZZ	female	70	PBMC	flow cytometry	BTC	NA	NA	NA
WAHS	male	53	PBMC	flow cytometry	BTC	NA	NA	NA
ZHZH	male	76	PBMC	flow cytometry	BTC	NA	NA	NA
HD1Q	female	35	PBMC	flow cytometry	healthy donor	NA	NA	NA
HD2E	female	40	PBMC	flow cytometry	healthy donor	NA	NA	NA
HD3A	male	42	PBMC	flow cytometry	healthy donor	NA	NA	NA
HD4W	male	38	PBMC	flow cytometry	healthy donor	NA	NA	NA
HD2Z	female	36	PBMC	flow cytometry	healthy donor	NA	NA	NA
