# Supplementary material for: S100A9+CD14+ monocytes contribute to anti-PD-1 immunotherapy resistance in advanced hepatocellular carcinoma by attenuating T cell-mediated antitumor function
Source: J Exp Clin Cancer Res. 2024 Mar 8;43:72. doi: 10.1186/s13046-024-02985-1 (PMC10921725; doi:10.1186/s13046-024-02985-1)
Supplement: Supplementary file 8 — Additional file 8:Supplementary Table S2. Celltype markers. [file 13046_2024_2985_MOESM8_ESM.xls]

## Sheet: Table S2
Supplementary Table S2. Cell type markers
cluster	symbol	p_val	avg_log2FC	pct.1	pct.2	p_val_adj
Mono_CD14_S100A9	LYZ	0	3.84703	0.998	0.318	0
Mono_CD14_S100A9	S100A9	0	3.53685	0.992	0.185	0
Mono_CD14_S100A9	S100A8	0	3.34343	0.994	0.201	0
Mono_CD14_S100A9	MNDA	0	2.91836	0.955	0.121	0
Mono_CD14_S100A9	FCN1	0	2.86666	0.987	0.142	0
Mono_CD14_S100A9	VCAN	0	2.73239	0.959	0.116	0
Mono_CD14_S100A9	CTSS	0	2.57173	0.993	0.433	0
Mono_CD14_S100A9	S100A12	0	2.49371	0.804	0.064	0
Mono_CD14_S100A9	MS4A6A	0	2.47341	0.921	0.102	0
Mono_CD14_S100A9	FOS	0	2.47029	0.968	0.418	0
Mono_CD14_S100A9	PSAP	0	2.36529	0.997	0.569	0
Mono_CD14_S100A9	CSF3R	0	2.35689	0.899	0.11	0
Mono_CD14_S100A9	CYBB	0	2.30335	0.905	0.155	0
Mono_CD14_S100A9	CST3	0	2.28548	0.975	0.173	0
Mono_CD14_S100A9	CD14	0	2.2837	0.882	0.081	0
Mono_CD14_S100A9	TNFAIP2	0	2.2554	0.885	0.108	0
Mono_CD14_S100A9	RGS2	0	2.23133	0.801	0.146	0
Mono_CD14_S100A9	SERPINA1	0	2.23063	0.935	0.12	0
Mono_CD14_S100A9	GRN	0	2.18318	0.95	0.173	0
Mono_CD14_S100A9	AIF1	0	2.14537	0.959	0.164	0
Mono_CD14_S100A9	KLF4	0	2.0966	0.779	0.12	0
Mono_CD14_S100A9	MPEG1	0	2.02324	0.87	0.133	0
Mono_CD14_S100A9	FCER1G2	0	2.01918	0.989	0.267	0
Mono_CD14_S100A9	CSTA	0	1.99846	0.814	0.092	0
Mono_CD14_S100A9	FTL	0	1.99264	0.996	0.732	0
Mono_CD14_S100A9	SPI1	0	1.98992	0.919	0.16	0
Mono_CD14_S100A9	TKT	0	1.9863	0.903	0.207	0
Mono_CD14_S100A9	AP1S2	0	1.9764	0.89	0.254	0
Mono_CD14_S100A9	NCF2	0	1.97044	0.802	0.1	0
Mono_CD14_S100A9	CPVL	0	1.93163	0.795	0.102	0
Mono_CD14_S100A9	TYROBP2	0	1.92574	0.995	0.433	0
Mono_CD14_S100A9	C5AR1	0	1.91192	0.662	0.08	0
Mono_CD14_S100A9	DUSP6	0	1.91026	0.774	0.131	0
Mono_CD14_S100A9	APLP2	0	1.90981	0.922	0.245	0
Mono_CD14_S100A9	S100A11	0	1.89488	0.976	0.391	0
Mono_CD14_S100A9	PLBD1	0	1.87822	0.675	0.071	0
Mono_CD14_S100A9	CEBPD	0	1.8744	0.79	0.12	0
Mono_CD14_S100A9	CD36	0	1.86113	0.7	0.078	0
Mono_CD14_S100A9	FGL2	0	1.8595	0.855	0.189	0
Mono_CD14_S100A9	CXCL8	0	1.85808	0.426	0.065	0
Mono_CD14_S100A9	IGSF6	0	1.84936	0.763	0.1	0
Mono_CD14_S100A9	ZNF385A	0	1.84827	0.769	0.101	0
Mono_CD14_S100A9	FPR1	0	1.83851	0.712	0.077	0
Mono_CD14_S100A9	NFKBIA1	0	1.83655	0.827	0.396	0
Mono_CD14_S100A9	BRI3	0	1.83271	0.899	0.198	0
Mono_CD14_S100A9	CLEC7A	0	1.82034	0.746	0.088	0
Mono_CD14_S100A9	CD68	0	1.72676	0.73	0.091	0
Mono_CD14_S100A9	CLEC12A	0	1.72356	0.719	0.096	0
Mono_CD14_S100A9	ALDH2	0	1.71656	0.68	0.077	0
Mono_CD14_S100A9	LRP1	0	1.7028	0.721	0.087	0
Mono_CD14_S100A9	CTSB	0	1.67547	0.927	0.261	0
Mono_CD14_S100A9	KCTD12	0	1.67274	0.679	0.091	0
Mono_CD14_S100A9	LILRB2	0	1.66571	0.807	0.112	0
Mono_CD14_S100A9	FCGR2A	0	1.64844	0.704	0.097	0
Mono_CD14_S100A9	DUSP1	0	1.64427	0.92	0.411	0
Mono_CD14_S100A9	LST1	0	1.64323	0.822	0.127	0
Mono_CD14_S100A9	CCL3	0	1.63941	0.422	0.112	0
Mono_CD14_S100A9	IER3	0	1.63404	0.42	0.051	0
Mono_CD14_S100A9	EGR1	0	1.6318	0.52	0.117	0
Mono_CD14_S100A9	RHOB	0	1.62858	0.78	0.236	0
Mono_CD14_S100A9	NPC2	0	1.61512	0.854	0.196	0
Mono_CD14_S100A9	TGFBI	0	1.61482	0.672	0.083	0
Mono_CD14_S100A9	COTL11	0	1.60657	0.943	0.278	0
Mono_CD14_S100A9	RNF130	0	1.60027	0.807	0.163	0
Mono_CD14_S100A9	S100A6	0	1.59638	0.982	0.547	0
Mono_CD14_S100A9	JAML	0	1.58543	0.741	0.122	0
Mono_CD14_S100A9	LILRB3	0	1.57482	0.677	0.087	0
Mono_CD14_S100A9	SIRPB1	0	1.56099	0.572	0.059	0
Mono_CD14_S100A9	FTH1	0	1.55234	0.997	0.784	0
Mono_CD14_S100A9	LGALS3	0	1.54685	0.768	0.151	0
Mono_CD14_S100A9	TMEM176B	0	1.54519	0.466	0.055	0
Mono_CD14_S100A9	HCK	0	1.52293	0.726	0.108	0
Mono_CD14_S100A9	TNFSF13B	0	1.51281	0.645	0.094	0
Mono_CD14_S100A9	HSPA1A	0	1.50091	0.608	0.123	0
Mono_CD14_S100A9	FCGRT	0	1.49266	0.689	0.11	0
Mono_CD14_S100A9	VIM1	0	1.48567	0.993	0.73	0
Mono_CD14_S100A9	ZFP36	0	1.46418	0.926	0.545	0
Mono_CD14_S100A9	TALDO1	0	1.44346	0.771	0.188	0
Mono_CD14_S100A9	CD302	0	1.41898	0.609	0.086	0
Mono_CD14_S100A9	GCA	0	1.41521	0.619	0.086	0
Mono_CD14_S100A9	TIMP2	0	1.41053	0.609	0.088	0
Mono_CD14_S100A9	LRRC25	0	1.40778	0.641	0.088	0
Mono_CD14_S100A9	TSPO	0	1.40307	0.794	0.196	0
Mono_CD14_S100A9	RXRA	0	1.39924	0.704	0.14	0
Mono_CD14_S100A9	ADA21	0	1.39205	0.834	0.263	0
Mono_CD14_S100A9	LILRA5	0	1.38822	0.602	0.078	0
Mono_CD14_S100A9	RTN3	0	1.38555	0.807	0.247	0
Mono_CD14_S100A9	CLEC4E	0	1.38406	0.48	0.044	0
Mono_CD14_S100A9	SLC7A7	0	1.37569	0.582	0.076	0
Mono_CD14_S100A9	BST1	0	1.37477	0.526	0.052	0
Mono_CD14_S100A9	SAT1	0	1.37315	0.887	0.298	0
Mono_CD14_S100A9	SDCBP	0	1.36267	0.736	0.16	0
Mono_CD14_S100A9	JUNB3	0	1.35938	0.955	0.585	0
Mono_CD14_S100A9	P2RY13	0	1.35614	0.497	0.06	0
Mono_CD14_S100A9	RAB31	0	1.33888	0.59	0.095	0
Mono_CD14_S100A9	PGD	0	1.33749	0.638	0.114	0
Mono_CD14_S100A9	HLA-DRA1	0	1.33409	0.973	0.383	0
Mono_CD14_S100A9	CD300E	0	1.32121	0.536	0.074	0
Mono_CD14_S100A9	TMEM176A	0	1.30705	0.392	0.044	0
Mono_CD14_S100A9	CAPG	0	1.30284	0.624	0.106	0
Mono_CD14_S100A9	FGR1	0	1.30199	0.971	0.47	0
Mono_CD14_S100A9	HSPA1B	0	1.29669	0.317	0.065	0
Mono_CD14_S100A9	ATP6V1B2	0	1.29487	0.689	0.156	0
Mono_CD14_S100A9	CPPED1	0	1.29243	0.599	0.109	0
Mono_CD14_S100A9	ANXA51	0	1.2834	0.861	0.293	0
Mono_CD14_S100A9	VSIR	0	1.28132	0.807	0.242	0
Mono_CD14_S100A9	CFP	0	1.27787	0.537	0.07	0
Mono_CD14_S100A9	CEBPB	0	1.27698	0.707	0.179	0
Mono_CD14_S100A9	IFNGR2	0	1.27283	0.606	0.106	0
Mono_CD14_S100A9	SLC11A1	0	1.27283	0.534	0.069	0
Mono_CD14_S100A9	PTAFR	0	1.24749	0.499	0.057	0
Mono_CD14_S100A9	NCF12	0	1.24713	0.534	0.089	0
Mono_CD14_S100A9	CD86	0	1.24677	0.555	0.089	0
Mono_CD14_S100A9	HLA-DRB11	0	1.24281	0.97	0.531	0
Mono_CD14_S100A9	NRGN	0	1.22898	0.545	0.065	0
Mono_CD14_S100A9	IER2	0	1.22772	0.788	0.367	0
Mono_CD14_S100A9	FOSB3	0	1.22724	0.642	0.243	0
Mono_CD14_S100A9	ASAH1	0	1.22205	0.733	0.187	0
Mono_CD14_S100A9	MEGF9	0	1.21104	0.641	0.173	0
Mono_CD14_S100A9	PILRA	0	1.21081	0.535	0.073	0
Mono_CD14_S100A9	CYP1B1	0	1.20517	0.385	0.037	0
Mono_CD14_S100A9	VMP1	0	1.20448	0.72	0.205	0
Mono_CD14_S100A9	IL1B	0	1.19937	0.282	0.043	0
Mono_CD14_S100A9	CRTAP	0	1.19688	0.694	0.179	0
Mono_CD14_S100A9	CKAP41	0	1.18952	0.495	0.074	0
Mono_CD14_S100A9	RNASE61	0	1.18676	0.558	0.097	0
Mono_CD14_S100A9	SIRPA	0	1.18327	0.492	0.059	0
Mono_CD14_S100A9	PECAM1	0	1.18242	0.668	0.146	0
Mono_CD14_S100A9	C19orf38	0	1.1817	0.494	0.062	0
Mono_CD14_S100A9	LMO2	0	1.18082	0.543	0.082	0
Mono_CD14_S100A9	DOK3	0	1.17856	0.525	0.079	0
Mono_CD14_S100A9	MYADM	0	1.17735	0.655	0.202	0
Mono_CD14_S100A9	FKBP1A	0	1.17387	0.818	0.277	0
Mono_CD14_S100A9	C1orf1621	0	1.1735	0.819	0.247	0
Mono_CD14_S100A9	SOD2	0	1.17179	0.586	0.154	0
Mono_CD14_S100A9	CREG1	0	1.16791	0.551	0.094	0
Mono_CD14_S100A9	CD93	0	1.16085	0.456	0.058	0
Mono_CD14_S100A9	CTSH2	0	1.159	0.618	0.13	0
Mono_CD14_S100A9	ANXA21	0	1.14866	0.906	0.402	0
Mono_CD14_S100A9	PLXNB2	0	1.14591	0.514	0.079	0
Mono_CD14_S100A9	PRKCD	0	1.14306	0.614	0.132	0
Mono_CD14_S100A9	LY861	0	1.13891	0.532	0.085	0
Mono_CD14_S100A9	PKM1	0	1.13851	0.875	0.387	0
Mono_CD14_S100A9	2023-06-03	0	1.13167	0.871	0.557	0
Mono_CD14_S100A9	PLP22	0	1.12981	0.873	0.357	0
Mono_CD14_S100A9	OSCAR	0	1.12865	0.441	0.047	0
Mono_CD14_S100A9	H3F3A1	0	1.12811	0.996	0.814	0
Mono_CD14_S100A9	LTA4H	0	1.12748	0.708	0.209	0
Mono_CD14_S100A9	CD45	0	1.12694	0.759	0.231	0
Mono_CD14_S100A9	VNN2	0	1.12555	0.487	0.088	0
Mono_CD14_S100A9	SCPEP1	0	1.12213	0.509	0.08	0
Mono_CD14_S100A9	NFAM1	0	1.11501	0.457	0.053	0
Mono_CD14_S100A9	RASGRP4	0	1.10839	0.456	0.059	0
Mono_CD14_S100A9	PLAUR	0	1.10577	0.456	0.068	0
Mono_CD14_S100A9	CCL3L1	0	1.0988	0.309	0.075	0
Mono_CD14_S100A9	NAGK	0	1.09632	0.569	0.126	0
Mono_CD14_S100A9	LILRA6	0	1.07888	0.458	0.063	0
Mono_CD14_S100A9	KCNE3	0	1.07879	0.416	0.046	0
Mono_CD14_S100A9	LGALS9	0	1.07382	0.648	0.171	0
Mono_CD14_S100A9	THEMIS2	0	1.07134	0.717	0.213	0
Mono_CD14_S100A9	CDA	0	1.07037	0.398	0.042	0
Mono_CD14_S100A9	EVI2B1	0	1.06345	0.91	0.521	0
Mono_CD14_S100A9	HLA-DMB1	0	1.05553	0.661	0.16	0
Mono_CD14_S100A9	IL17RA	0	1.04925	0.649	0.177	0
Mono_CD14_S100A9	PLXDC2	0	1.049	0.411	0.057	0
Mono_CD14_S100A9	PPP1R15A2	0	1.03866	0.736	0.327	0
Mono_CD14_S100A9	STXBP2	0	1.02516	0.603	0.159	0
Mono_CD14_S100A9	CCR1	0	1.02474	0.406	0.055	0
Mono_CD14_S100A9	ZYX	0	1.0236	0.914	0.446	0
Mono_CD14_S100A9	MS4A7	0	1.0214	0.477	0.073	0
Mono_CD14_S100A9	CD33	0	1.01398	0.424	0.057	0
Mono_CD14_S100A9	OGFRL1	0	1.01213	0.54	0.126	0
Mono_CD14_S100A9	MBOAT7	0	1.01056	0.518	0.116	0
Mono_CD14_S100A9	SRGN1	0	1.00724	0.979	0.647	0
Mono_CD14_S100A9	MSRB1	0	1.00633	0.411	0.056	0
Mono_CD14_S100A9	CTSD1	0	0.999605	0.684	0.218	0
Mono_CD14_S100A9	ADAMTSL4	0	0.995979	0.391	0.056	0
Mono_CD14_S100A9	PRAM1	0	0.994717	0.385	0.046	0
Mono_CD14_S100A9	SERPINB1	0	0.992713	0.797	0.337	0
Mono_CD14_S100A9	ALDH1A1	0	0.984458	0.297	0.017	0
Mono_CD14_S100A9	ALDH3B1	0	0.981046	0.405	0.055	0
Mono_CD14_S100A9	ATP6V0D1	0	0.979273	0.686	0.221	0
Mono_CD14_S100A9	LRRK2	0	0.978209	0.383	0.058	0
Mono_CD14_S100A9	CD741	0	0.977165	0.999	0.814	0
Mono_CD14_S100A9	FAM198B	0	0.976553	0.359	0.04	0
Mono_CD14_S100A9	STX11	0	0.973285	0.476	0.09	0
Mono_CD14_S100A9	SLC31A2	0	0.964376	0.402	0.056	0
Mono_CD14_S100A9	TLR4	0	0.962485	0.374	0.049	0
Mono_CD14_S100A9	RAB3D	0	0.961078	0.406	0.061	0
Mono_CD14_S100A9	OAZ1	0	0.960743	0.979	0.672	0
Mono_CD14_S100A9	CARD16	0	0.960637	0.754	0.275	0
Mono_CD14_S100A9	CLEC4A	0	0.957821	0.398	0.049	0
Mono_CD14_S100A9	TNFSF10	0	0.957127	0.541	0.144	0
Mono_CD14_S100A9	RBP7	0	0.957124	0.332	0.022	0
Mono_CD14_S100A9	H2AFY1	0	0.956077	0.824	0.335	0
Mono_CD14_S100A9	UBE2D1	0	0.953278	0.483	0.1	0
Mono_CD14_S100A9	ARRB2	0	0.941549	0.902	0.44	0
Mono_CD14_S100A9	CCDC88A	0	0.939729	0.483	0.119	0
Mono_CD14_S100A9	MARCKS	0	0.935397	0.401	0.082	0
Mono_CD14_S100A9	PPT1	0	0.935084	0.534	0.134	0
Mono_CD14_S100A9	HLA-DRB51	0	0.933644	0.722	0.265	0
Mono_CD14_S100A9	S100A101	0	0.932877	0.843	0.401	0
Mono_CD14_S100A9	HK3	0	0.932221	0.385	0.052	0
Mono_CD14_S100A9	NFKBIZ2	0	0.930384	0.579	0.201	0
Mono_CD14_S100A9	RNASE2	0	0.925776	0.338	0.046	0
Mono_CD14_S100A9	ATP6V0B	0	0.924748	0.637	0.201	0
Mono_CD14_S100A9	ALOX5	0	0.923909	0.423	0.074	0
Mono_CD14_S100A9	NAIP	0	0.923574	0.465	0.094	0
Mono_CD14_S100A9	GRINA	0	0.923156	0.511	0.119	0
Mono_CD14_S100A9	SULT1A1	0	0.920749	0.378	0.058	0
Mono_CD14_S100A9	S100A41	0	0.920561	0.996	0.824	0
Mono_CD14_S100A9	LTBR	0	0.920272	0.369	0.055	0
Mono_CD14_S100A9	CTSZ	0	0.918169	0.434	0.084	0
Mono_CD14_S100A9	TYMP	0	0.916578	0.391	0.066	0
Mono_CD14_S100A9	SYK1	0	0.914098	0.568	0.155	0
Mono_CD14_S100A9	POU2F21	0	0.910454	0.681	0.235	0
Mono_CD14_S100A9	APOBEC3A	0	0.906497	0.347	0.05	0
Mono_CD14_S100A9	LYN1	0	0.905228	0.71	0.239	0
Mono_CD14_S100A9	QPCT	0	0.904615	0.325	0.029	0
Mono_CD14_S100A9	SGK11	0	0.903536	0.33	0.055	0
Mono_CD14_S100A9	RASSF2	0	0.898612	0.485	0.119	0
Mono_CD14_S100A9	PYGL	0	0.895998	0.357	0.042	0
Mono_CD14_S100A9	IL6R3	0	0.895681	0.492	0.113	0
Mono_CD14_S100A9	CD163	0	0.885325	0.371	0.048	0
Mono_CD14_S100A9	DPYD	0	0.88139	0.483	0.112	0
Mono_CD14_S100A9	ANPEP	0	0.881012	0.339	0.043	0
Mono_CD14_S100A9	TLR2	0	0.879061	0.369	0.056	0
Mono_CD14_S100A9	SELL5	0	0.876022	0.84	0.389	0
Mono_CD14_S100A9	STAB1	0	0.87105	0.332	0.044	0
Mono_CD14_S100A9	SULF2	0	0.870908	0.35	0.042	0
Mono_CD14_S100A9	RAB32	0	0.869862	0.368	0.05	0
Mono_CD14_S100A9	BASP12	0	0.860906	0.414	0.092	0
Mono_CD14_S100A9	FRAT2	0	0.86016	0.435	0.092	0
Mono_CD14_S100A9	COMT	0	0.858648	0.602	0.184	0
Mono_CD14_S100A9	SECTM1	0	0.858595	0.35	0.058	0
Mono_CD14_S100A9	GLIPR1	0	0.858579	0.835	0.397	0
Mono_CD14_S100A9	GSTP11	0	0.854632	0.773	0.325	0
Mono_CD14_S100A9	IRS2	0	0.85384	0.366	0.072	0
Mono_CD14_S100A9	NCOA4	0	0.849035	0.702	0.284	0
Mono_CD14_S100A9	PADI4	0	0.848598	0.274	0.019	0
Mono_CD14_S100A9	ITGAX1	0	0.848348	0.581	0.154	0
Mono_CD14_S100A9	EMILIN2	0	0.847991	0.369	0.059	0
Mono_CD14_S100A9	RGS18	0	0.846475	0.387	0.058	0
Mono_CD14_S100A9	CNPY3	0	0.842119	0.538	0.144	0
Mono_CD14_S100A9	MFSD1	0	0.837995	0.543	0.157	0
Mono_CD14_S100A9	ASGR1	0	0.837411	0.312	0.033	0
Mono_CD14_S100A9	PLEKHO1	0	0.835952	0.481	0.12	0
Mono_CD14_S100A9	SEMA4A1	0	0.835339	0.367	0.065	0
Mono_CD14_S100A9	ARHGEF40	0	0.834584	0.294	0.034	0
Mono_CD14_S100A9	MAFB	0	0.830347	0.33	0.056	0
Mono_CD14_S100A9	IL1RN	0	0.829331	0.302	0.036	0
Mono_CD14_S100A9	MT-ND31	0	0.82768	0.999	0.992	0
Mono_CD14_S100A9	AGTRAP	0	0.825091	0.455	0.098	0
Mono_CD14_S100A9	GAPDH1	0	0.824648	0.963	0.687	0
Mono_CD14_S100A9	GAS71	0	0.82447	0.509	0.137	0
Mono_CD14_S100A9	CASP1	0	0.822541	0.666	0.232	0
Mono_CD14_S100A9	FGD22	0	0.821833	0.474	0.121	0
Mono_CD14_S100A9	NADK	0	0.820811	0.519	0.143	0
Mono_CD14_S100A9	ZDHHC7	0	0.81812	0.483	0.117	0
Mono_CD14_S100A9	NAGA	0	0.817791	0.425	0.092	0
Mono_CD14_S100A9	TBXAS1	0	0.817101	0.385	0.071	0
Mono_CD14_S100A9	CFD	0	0.816552	0.324	0.042	0
Mono_CD14_S100A9	RHOG	0	0.816093	0.819	0.37	0
Mono_CD14_S100A9	ANXA1	0	0.815694	0.922	0.563	0
Mono_CD14_S100A9	PYCARD	0	0.812672	0.474	0.121	0
Mono_CD14_S100A9	SLC24A4	0	0.812502	0.299	0.034	0
Mono_CD14_S100A9	PLSCR1	0	0.812071	0.436	0.11	0
Mono_CD14_S100A9	SLC16A3	0	0.810987	0.38	0.077	0
Mono_CD14_S100A9	ZFAND5	0	0.810827	0.653	0.25	0
Mono_CD14_S100A9	EVI2A	0	0.807689	0.567	0.171	0
Mono_CD14_S100A9	2023-03-11	0	0.807229	0.423	0.09	0
Mono_CD14_S100A9	PAK1	0	0.806592	0.417	0.09	0
Mono_CD14_S100A9	SNX10	0	0.806479	0.524	0.156	0
Mono_CD14_S100A9	TPP1	0	0.806012	0.833	0.408	0
Mono_CD14_S100A9	LILRA2	0	0.803046	0.322	0.036	0
Mono_CD14_S100A9	CREB5	0	0.802049	0.284	0.04	0
Mono_CD14_S100A9	MGST1	0	0.801457	0.305	0.035	0
Mono_CD14_S100A9	GAPT1	0	0.801122	0.378	0.073	0
Mono_CD14_S100A9	MT-ND11	0	0.797956	0.999	0.999	0
Mono_CD14_S100A9	2023-03-01	0	0.792903	0.269	0.023	0
Mono_CD14_S100A9	MID1IP1	0	0.79245	0.398	0.098	0
Mono_CD14_S100A9	ZNF467	0	0.789576	0.301	0.037	0
Mono_CD14_S100A9	BLVRB	0	0.788076	0.324	0.044	0
Mono_CD14_S100A9	CHST151	0	0.78729	0.319	0.05	0
Mono_CD14_S100A9	ITM2B	0	0.787219	0.946	0.639	0
Mono_CD14_S100A9	ITGB23	0	0.784409	0.967	0.645	0
Mono_CD14_S100A9	HEXB	0	0.781956	0.477	0.123	0
Mono_CD14_S100A9	KYNU	0	0.780467	0.32	0.055	0
Mono_CD14_S100A9	GLIPR21	0	0.779885	0.613	0.213	0
Mono_CD14_S100A9	RBM471	0	0.778771	0.309	0.047	0
Mono_CD14_S100A9	RAC1	0	0.777083	0.882	0.462	0
Mono_CD14_S100A9	KIAA0930	0	0.776301	0.477	0.127	0
Mono_CD14_S100A9	PRKACA	0	0.774806	0.538	0.164	0
Mono_CD14_S100A9	LAPTM4A	0	0.774268	0.587	0.194	0
Mono_CD14_S100A9	CSF1R	0	0.772087	0.392	0.072	0
Mono_CD14_S100A9	SAMHD11	0	0.771417	0.916	0.512	0
Mono_CD14_S100A9	RHOQ2	0	0.770211	0.532	0.165	0
Mono_CD14_S100A9	LILRA1	0	0.770177	0.321	0.052	0
Mono_CD14_S100A9	SMIM25	0	0.76862	0.354	0.057	0
Mono_CD14_S100A9	F13A1	0	0.767614	0.305	0.045	0
Mono_CD14_S100A9	NRG1	0	0.767152	0.274	0.027	0
Mono_CD14_S100A9	NUP214	0	0.766582	0.41	0.094	0
Mono_CD14_S100A9	HLA-DMA1	0	0.76472	0.541	0.161	0
Mono_CD14_S100A9	CALM21	0	0.763291	0.802	0.379	0
Mono_CD14_S100A9	KLF10	0	0.762869	0.38	0.104	0
Mono_CD14_S100A9	NCF4	0	0.759665	0.337	0.056	0
Mono_CD14_S100A9	RASSF4	0	0.757143	0.364	0.066	0
Mono_CD14_S100A9	CXCL16	0	0.751555	0.341	0.062	0
Mono_CD14_S100A9	PLD31	0	0.749752	0.471	0.134	0
Mono_CD14_S100A9	METTL9	0	0.749601	0.573	0.199	0
Mono_CD14_S100A9	MEFV	0	0.74813	0.295	0.035	0
Mono_CD14_S100A9	SLC43A2	0	0.747785	0.3	0.052	0
Mono_CD14_S100A9	TNFRSF1B1	0	0.746282	0.738	0.31	0
Mono_CD14_S100A9	APP	0	0.743885	0.395	0.085	0
Mono_CD14_S100A9	ITGAM2	0	0.743863	0.576	0.194	0
Mono_CD14_S100A9	CSF2RB1	0	0.74376	0.322	0.056	0
Mono_CD14_S100A9	YBX3	0	0.743519	0.45	0.127	0
Mono_CD14_S100A9	C9orf72	0	0.741659	0.347	0.07	0
Mono_CD14_S100A9	IRF5	0	0.74059	0.385	0.084	0
Mono_CD14_S100A9	CRISPLD2	0	0.739474	0.276	0.029	0
Mono_CD14_S100A9	BNIP3L	0	0.738804	0.489	0.143	0
Mono_CD14_S100A9	UBXN11	0	0.737798	0.366	0.073	0
Mono_CD14_S100A9	OAF	0	0.736265	0.271	0.036	0
Mono_CD14_S100A9	SMCO4	0	0.729814	0.296	0.045	0
Mono_CD14_S100A9	MCEMP1	0	0.729768	0.268	0.032	0
Mono_CD14_S100A9	MT-CO11	0	0.72971	1	1	0
Mono_CD14_S100A9	CD1D	0	0.728244	0.287	0.038	0
Mono_CD14_S100A9	CD300LF	0	0.725925	0.291	0.039	0
Mono_CD14_S100A9	ARPC3	0	0.725276	0.904	0.515	0
Mono_CD14_S100A9	GRB21	0	0.723255	0.83	0.425	0
Mono_CD14_S100A9	WARS1	0	0.721534	0.412	0.098	0
Mono_CD14_S100A9	NFE2	0	0.721193	0.262	0.027	0
Mono_CD14_S100A9	WAS	0	0.720757	0.926	0.563	0
Mono_CD14_S100A9	TTYH3	0	0.718653	0.335	0.06	0
Mono_CD14_S100A9	DMXL2	0	0.717108	0.291	0.04	0
Mono_CD14_S100A9	FBXL5	0	0.715175	0.507	0.155	0
Mono_CD14_S100A9	RNH1	0	0.712578	0.535	0.178	0
Mono_CD14_S100A9	GLRX	0	0.711495	0.6	0.216	0
Mono_CD14_S100A9	CTSA	0	0.71076	0.409	0.098	0
Mono_CD14_S100A9	HPSE	0	0.710483	0.294	0.045	0
Mono_CD14_S100A9	IFITM31	0	0.707725	0.738	0.326	0
Mono_CD14_S100A9	LGALS2	0	0.699579	0.25	0.032	0
Mono_CD14_S100A9	LGALS12	0	0.698513	0.833	0.389	0
Mono_CD14_S100A9	OS91	0	0.695287	0.725	0.318	0
Mono_CD14_S100A9	DPYSL2	0	0.693248	0.413	0.117	0
Mono_CD14_S100A9	YWHAE2	0	0.690509	0.73	0.32	0
Mono_CD14_S100A9	TMEM205	0	0.690476	0.398	0.104	0
Mono_CD14_S100A9	TFEC	0	0.690466	0.276	0.039	0
Mono_CD14_S100A9	PTPRE	0	0.689565	0.512	0.168	0
Mono_CD14_S100A9	TIMP1	0	0.686609	0.428	0.117	0
Mono_CD14_S100A9	DYSF	0	0.684951	0.275	0.046	0
Mono_CD14_S100A9	AC245128.3	0	0.68178	0.254	0.031	0
Mono_CD14_S100A9	ACTN1	0	0.681112	0.358	0.075	0
Mono_CD14_S100A9	PARVG1	0	0.679117	0.653	0.258	0
Mono_CD14_S100A9	SCO2	0	0.678112	0.31	0.066	0
Mono_CD14_S100A9	ATP2B1-AS1	0	0.676964	0.307	0.07	0
Mono_CD14_S100A9	TMEM154	0	0.67587	0.366	0.093	0
Mono_CD14_S100A9	LY961	0	0.675529	0.311	0.06	0
Mono_CD14_S100A9	AC020656.1	0	0.673741	0.257	0.022	0
Mono_CD14_S100A9	PICALM	0	0.672457	0.58	0.219	0
Mono_CD14_S100A9	ATP6AP2	0	0.672069	0.65	0.28	0
Mono_CD14_S100A9	SLC15A3	0	0.670633	0.29	0.05	0
Mono_CD14_S100A9	FKBP15	0	0.667636	0.405	0.109	0
Mono_CD14_S100A9	NUMB	0	0.666478	0.432	0.12	0
Mono_CD14_S100A9	LAT21	0	0.658338	0.431	0.117	0
Mono_CD14_S100A9	HMOX1	0	0.653174	0.282	0.045	0
Mono_CD14_S100A9	PNPLA2	0	0.645889	0.66	0.273	0
Mono_CD14_S100A9	CCR21	0	0.645889	0.27	0.047	0
Mono_CD14_S100A9	GNS	0	0.645643	0.423	0.121	0
Mono_CD14_S100A9	ADGRE2	0	0.642688	0.27	0.05	0
Mono_CD14_S100A9	MPP1	0	0.642671	0.307	0.057	0
Mono_CD14_S100A9	IRAK3	0	0.640801	0.265	0.045	0
Mono_CD14_S100A9	IMPDH1	0	0.637137	0.433	0.129	0
Mono_CD14_S100A9	CORO1C	0	0.632926	0.313	0.07	0
Mono_CD14_S100A9	CD552	0	0.630602	0.502	0.179	0
Mono_CD14_S100A9	CHP1	0	0.625263	0.401	0.112	0
Mono_CD14_S100A9	SCIMP	0	0.624603	0.305	0.065	0
Mono_CD14_S100A9	HSD17B11	0	0.624051	0.531	0.193	0
Mono_CD14_S100A9	MGAT1	0	0.622051	0.611	0.239	0
Mono_CD14_S100A9	PNKD	0	0.620824	0.301	0.079	0
Mono_CD14_S100A9	RAB11FIP1	0	0.618531	0.424	0.127	0
Mono_CD14_S100A9	HEBP2	0	0.617375	0.505	0.169	0
Mono_CD14_S100A9	LILRB4	0	0.617055	0.265	0.05	0
Mono_CD14_S100A9	CEBPA	0	0.615741	0.289	0.056	0
Mono_CD14_S100A9	TMEM167A	0	0.611046	0.492	0.17	0
Mono_CD14_S100A9	NPL	0	0.607097	0.261	0.042	0
Mono_CD14_S100A9	PDLIM7	0	0.605528	0.252	0.045	0
Mono_CD14_S100A9	RILPL2	0	0.605212	0.433	0.135	0
Mono_CD14_S100A9	ATG16L2	0	0.604525	0.365	0.096	0
Mono_CD14_S100A9	OAZ2	0	0.604369	0.361	0.1	0
Mono_CD14_S100A9	MGST2	0	0.602339	0.279	0.053	0
Mono_CD14_S100A9	TNFRSF1A	0	0.600253	0.407	0.118	0
Mono_CD14_S100A9	LAMTOR1	0	0.599399	0.454	0.149	0
Mono_CD14_S100A9	HVCN11	0	0.597042	0.386	0.098	0
Mono_CD14_S100A9	PLIN3	0	0.596053	0.322	0.085	0
Mono_CD14_S100A9	AHR	0	0.589923	0.285	0.068	0
Mono_CD14_S100A9	SPG21	0	0.589091	0.468	0.163	0
Mono_CD14_S100A9	IL13RA1	0	0.583174	0.252	0.045	0
Mono_CD14_S100A9	FES	0	0.581119	0.259	0.046	0
Mono_CD14_S100A9	LAMP2	0	0.58103	0.414	0.13	0
Mono_CD14_S100A9	FBP1	0	0.579703	0.259	0.056	0
Mono_CD14_S100A9	RARA	0	0.579314	0.305	0.073	0
Mono_CD14_S100A9	HHEX1	0	0.579236	0.296	0.069	0
Mono_CD14_S100A9	ACTB3	0	0.578189	1	0.986	0
Mono_CD14_S100A9	GSTO1	0	0.575885	0.503	0.181	0
Mono_CD14_S100A9	OAS11	0	0.573644	0.31	0.084	0
Mono_CD14_S100A9	PLXNC1	0	0.565317	0.293	0.076	0
Mono_CD14_S100A9	BACH1	0	0.561125	0.278	0.061	0
Mono_CD14_S100A9	NINJ1	0	0.558532	0.289	0.067	0
Mono_CD14_S100A9	HACD4	0	0.549568	0.434	0.143	0
Mono_CD14_S100A9	SLC2A6	0	0.547177	0.262	0.061	0
Mono_CD14_S100A9	DYNLT1	0	0.527136	0.372	0.111	0
Mono_CD14_S100A9	FAM200B	0	0.52306	0.346	0.097	0
Mono_CD14_S100A9	MT-CO33	0	0.487518	1	0.999	0
Mono_CD14_S100A9	QSOX1	5.47391e-307	0.496063	0.27	0.066	1.51972e-302
Mono_CD14_S100A9	SKAP21	5.40566e-306	0.622948	0.508	0.188	1.50077e-301
Mono_CD14_S100A9	IFNGR1	2.70673e-305	0.555127	0.399	0.127	7.51469e-301
Mono_CD14_S100A9	ATP5MPL	7.52579e-303	0.627507	0.661	0.284	2.08939e-298
Mono_CD14_S100A9	MT-CYB1	1.59409e-302	0.40805	1	0.998	4.42566e-298
Mono_CD14_S100A9	GIMAP8	2.9515e-302	0.541554	0.377	0.116	8.19424e-298
Mono_CD14_S100A9	COLGALT1	1.8554e-300	0.541663	0.381	0.12	5.15115e-296
Mono_CD14_S100A9	METTL7A2	2.80756e-300	0.546669	0.431	0.145	7.79464e-296
Mono_CD14_S100A9	PRCP	4.85072e-299	0.542013	0.321	0.092	1.3467e-294
Mono_CD14_S100A9	PLCB2	2.06004e-296	0.569718	0.554	0.215	5.7193e-292
Mono_CD14_S100A9	LACTB	1.13729e-295	0.487774	0.268	0.068	3.15747e-291
Mono_CD14_S100A9	SPINT2	1.19769e-294	0.501224	0.308	0.086	3.32515e-290
Mono_CD14_S100A9	CSTB	1.30543e-294	0.630342	0.734	0.335	3.62426e-290
Mono_CD14_S100A9	NAAA	9.92753e-294	0.551475	0.426	0.144	2.75618e-289
Mono_CD14_S100A9	C20orf27	1.40243e-293	0.531456	0.306	0.085	3.89358e-289
Mono_CD14_S100A9	ATP6V1A	1.91577e-292	0.515193	0.349	0.106	5.31874e-288
Mono_CD14_S100A9	MTRNR2L122	4.08386e-292	0.652248	0.726	0.339	1.1338e-287
Mono_CD14_S100A9	ZBTB7B	4.9946e-292	0.542025	0.384	0.124	1.38665e-287
Mono_CD14_S100A9	ARID3A1	1.46206e-289	0.490774	0.269	0.069	4.05911e-285
Mono_CD14_S100A9	MAP3K3	1.03546e-288	0.496619	0.371	0.117	2.87475e-284
Mono_CD14_S100A9	PLEC	1.51026e-288	0.545215	0.411	0.138	4.19293e-284
Mono_CD14_S100A9	RNASET21	1.73636e-288	0.572907	0.587	0.237	4.82066e-284
Mono_CD14_S100A9	DAPP1	1.70574e-286	0.46693	0.269	0.07	4.73564e-282
Mono_CD14_S100A9	RNPEP	8.51784e-285	0.523571	0.37	0.119	2.36481e-280
Mono_CD14_S100A9	MOSPD2	2.80679e-280	0.53285	0.288	0.079	7.79248e-276
Mono_CD14_S100A9	CAT	9.02944e-280	0.51393	0.451	0.161	2.50684e-275
Mono_CD14_S100A9	GM2A	9.72837e-280	0.493043	0.28	0.076	2.70089e-275
Mono_CD14_S100A9	BLVRA	9.30646e-277	0.477211	0.254	0.064	2.58375e-272
Mono_CD14_S100A9	MEF2C2	2.73507e-276	0.463981	0.33	0.1	7.59339e-272
Mono_CD14_S100A9	TRIOBP	1.19698e-275	0.500971	0.348	0.109	3.32316e-271
Mono_CD14_S100A9	LAPTM51	2.49539e-275	0.631527	0.934	0.675	6.92796e-271
Mono_CD14_S100A9	HSBP1	4.49786e-273	0.49831	0.354	0.113	1.24874e-268
Mono_CD14_S100A9	NACC2	1.42047e-272	0.457905	0.269	0.071	3.94365e-268
Mono_CD14_S100A9	GNAI2	3.11797e-272	0.593932	0.953	0.693	8.65642e-268
Mono_CD14_S100A9	CAPZA2	5.0603e-270	0.521566	0.443	0.161	1.40489e-265
Mono_CD14_S100A9	GNG51	3.90391e-269	0.520896	0.55	0.221	1.08384e-264
Mono_CD14_S100A9	RELT	1.02956e-268	0.501397	0.277	0.077	2.85838e-264
Mono_CD14_S100A9	AOAH1	5.21284e-268	0.466531	0.469	0.171	1.44724e-263
Mono_CD14_S100A9	SEC11A	7.56599e-268	0.598012	0.668	0.305	2.10055e-263
Mono_CD14_S100A9	USP15	2.80891e-266	0.532049	0.46	0.172	7.79839e-262
Mono_CD14_S100A9	ATP6V1F	2.84271e-266	0.54885	0.575	0.238	7.89221e-262
Mono_CD14_S100A9	CMTM71	2.33778e-265	0.492151	0.447	0.163	6.49038e-261
Mono_CD14_S100A9	GADD45B	3.80912e-265	0.776646	0.416	0.154	1.05753e-260
Mono_CD14_S100A9	CTNNA1	4.06859e-263	0.468586	0.271	0.075	1.12956e-258
Mono_CD14_S100A9	SERP11	3.23503e-262	0.591702	0.74	0.357	8.9814e-258
Mono_CD14_S100A9	ARPC1B	5.48722e-261	0.489101	0.386	0.133	1.52342e-256
Mono_CD14_S100A9	LSP11	8.57326e-258	0.618371	0.88	0.525	2.38019e-253
Mono_CD14_S100A9	GPCPD1	3.35011e-257	0.539392	0.482	0.188	9.30091e-253
Mono_CD14_S100A9	MAPKAPK3	7.33174e-257	0.465575	0.34	0.11	2.03551e-252
Mono_CD14_S100A9	SH3BGRL31	1.37328e-254	0.467582	0.997	0.925	3.81263e-250
Mono_CD14_S100A9	NCSTN	3.70127e-254	0.477567	0.384	0.133	1.02758e-249
Mono_CD14_S100A9	SCARB21	9.38433e-254	0.457446	0.267	0.075	2.60537e-249
Mono_CD14_S100A9	VASP	1.0853e-253	0.557082	0.743	0.355	3.01311e-249
Mono_CD14_S100A9	CUX1	4.7994e-253	0.437537	0.387	0.133	1.33246e-248
Mono_CD14_S100A9	KDM6B	5.74343e-251	0.496709	0.331	0.106	1.59455e-246
Mono_CD14_S100A9	MLKL	1.10961e-250	0.453504	0.279	0.08	3.0806e-246
Mono_CD14_S100A9	ITGA5	1.79225e-250	0.497743	0.359	0.12	4.97583e-246
Mono_CD14_S100A9	LEPROT	2.3783e-250	0.478447	0.383	0.134	6.60288e-246
Mono_CD14_S100A9	SNX21	1.63687e-249	0.452423	0.376	0.13	4.54443e-245
Mono_CD14_S100A9	MYO1F2	1.7616e-248	0.517387	0.772	0.377	4.89074e-244
Mono_CD14_S100A9	TET2	3.35285e-248	0.473067	0.29	0.087	9.30851e-244
Mono_CD14_S100A9	OSBPL11	2.69316e-246	0.473367	0.344	0.115	7.47702e-242
Mono_CD14_S100A9	MX2	9.50124e-244	0.543136	0.306	0.096	2.63783e-239
Mono_CD14_S100A9	PRDX31	3.88895e-243	0.488364	0.41	0.151	1.07969e-238
Mono_CD14_S100A9	FAM45A	1.72904e-242	0.461087	0.324	0.104	4.80033e-238
Mono_CD14_S100A9	MT-CO21	1.36612e-241	0.307211	1	1	3.79275e-237
Mono_CD14_S100A9	AP2S1	1.43328e-241	0.470775	0.358	0.123	3.97922e-237
Mono_CD14_S100A9	SNX27	2.71098e-241	0.433618	0.302	0.093	7.52648e-237
Mono_CD14_S100A9	TRIM8	3.42516e-241	0.485346	0.505	0.204	9.50927e-237
Mono_CD14_S100A9	GLUL	1.21203e-239	0.481559	0.419	0.155	3.36495e-235
Mono_CD14_S100A9	UBE2R2	5.08151e-238	0.536663	0.662	0.308	1.41078e-233
Mono_CD14_S100A9	STAT61	4.18289e-236	0.504538	0.675	0.316	1.1613e-231
Mono_CD14_S100A9	ULK1	4.51949e-235	0.447012	0.283	0.085	1.25475e-230
Mono_CD14_S100A9	RALB	6.05775e-235	0.450744	0.349	0.119	1.68181e-230
Mono_CD14_S100A9	EPN1	6.9078e-234	0.445138	0.391	0.142	1.91781e-229
Mono_CD14_S100A9	SAT2	5.43145e-233	0.424908	0.278	0.084	1.50793e-228
Mono_CD14_S100A9	SEC14L11	4.64637e-232	0.460051	0.386	0.141	1.28997e-227
Mono_CD14_S100A9	RBPJ	5.8433e-230	0.485878	0.373	0.134	1.62228e-225
Mono_CD14_S100A9	PTTG1IP	2.05735e-228	0.433903	0.385	0.14	5.71183e-224
Mono_CD14_S100A9	COMMD9	9.80395e-228	0.41454	0.268	0.08	2.72187e-223
Mono_CD14_S100A9	SLC25A37	1.44465e-227	0.451012	0.321	0.107	4.01078e-223
Mono_CD14_S100A9	ATG3	2.57825e-227	0.450923	0.349	0.123	7.15799e-223
Mono_CD14_S100A9	KIAA0319L	3.82842e-227	0.431733	0.341	0.116	1.06288e-222
Mono_CD14_S100A9	CCNY	1.16936e-226	0.490142	0.489	0.202	3.2465e-222
Mono_CD14_S100A9	STAT2	5.59258e-226	0.488025	0.433	0.17	1.55267e-221
Mono_CD14_S100A9	SLC6A6	8.68058e-226	0.423424	0.292	0.092	2.40999e-221
Mono_CD14_S100A9	CLTA1	2.75894e-225	0.451574	0.46	0.184	7.65965e-221
Mono_CD14_S100A9	POLE41	3.94403e-225	0.440548	0.346	0.121	1.09498e-220
Mono_CD14_S100A9	NAMPT	8.90733e-225	0.545103	0.342	0.12	2.47294e-220
Mono_CD14_S100A9	PSEN1	1.37497e-224	0.404415	0.289	0.091	3.81734e-220
Mono_CD14_S100A9	PRELID1	2.16007e-224	0.465302	0.476	0.193	5.99699e-220
Mono_CD14_S100A9	WSB1	2.3788e-224	0.497266	0.733	0.359	6.60425e-220
Mono_CD14_S100A9	HLA-DQB11	1.06547e-223	0.342402	0.474	0.189	2.95807e-219
Mono_CD14_S100A9	VAMP3	6.83858e-223	0.425879	0.301	0.097	1.89859e-218
Mono_CD14_S100A9	SHKBP1	9.6019e-223	0.443932	0.436	0.171	2.66577e-218
Mono_CD14_S100A9	GNAQ	2.38939e-221	0.456322	0.336	0.117	6.63366e-217
Mono_CD14_S100A9	SLCO3A1	4.59073e-220	0.407767	0.279	0.086	1.27452e-215
Mono_CD14_S100A9	IRF81	4.69375e-219	0.288545	0.323	0.109	1.30313e-214
Mono_CD14_S100A9	MXD1	1.16381e-218	0.456289	0.258	0.077	3.23108e-214
Mono_CD14_S100A9	STRN4	4.6854e-218	0.422921	0.289	0.093	1.30081e-213
Mono_CD14_S100A9	SYNGR21	5.91366e-218	0.440492	0.436	0.173	1.64181e-213
Mono_CD14_S100A9	FAM110A	7.55609e-218	0.409328	0.28	0.087	2.0978e-213
Mono_CD14_S100A9	FAM49A	1.18709e-217	0.410116	0.276	0.086	3.2957e-213
Mono_CD14_S100A9	CIDEB	1.88578e-217	0.437639	0.362	0.131	5.23548e-213
Mono_CD14_S100A9	HERPUD11	4.05333e-217	0.407108	0.442	0.175	1.12533e-212
Mono_CD14_S100A9	MBD2	5.57389e-216	0.496776	0.649	0.308	1.54748e-211
Mono_CD14_S100A9	RGS19	1.5471e-215	0.424188	0.437	0.174	4.29521e-211
Mono_CD14_S100A9	MYD88	1.04655e-214	0.444795	0.435	0.172	2.90553e-210
Mono_CD14_S100A9	SH3BGRL	7.06328e-214	0.530631	0.699	0.349	1.96098e-209
Mono_CD14_S100A9	STX10	9.79186e-213	0.371332	0.253	0.075	2.71851e-208
Mono_CD14_S100A9	PGLS	2.31087e-212	0.410168	0.338	0.12	6.41567e-208
Mono_CD14_S100A9	TMEM127	1.91367e-209	0.411368	0.358	0.131	5.31292e-205
Mono_CD14_S100A9	HADHB	2.79416e-206	0.377027	0.373	0.14	7.75744e-202
Mono_CD14_S100A9	REEP4	4.58513e-205	0.390682	0.305	0.104	1.27297e-200
Mono_CD14_S100A9	HMGB21	5.11614e-205	0.449555	0.696	0.349	1.4204e-200
Mono_CD14_S100A9	ZEB23	1.23779e-204	0.427634	0.617	0.286	3.43647e-200
Mono_CD14_S100A9	RAB1A1	2.21994e-204	0.399012	0.427	0.171	6.16321e-200
Mono_CD14_S100A9	ERICH1	1.43246e-202	0.416583	0.432	0.175	3.97694e-198
Mono_CD14_S100A9	KDELR11	2.75842e-202	0.444726	0.518	0.229	7.6582e-198
Mono_CD14_S100A9	NOP10	2.95376e-202	0.494299	0.563	0.259	8.20052e-198
Mono_CD14_S100A9	AGPAT3	1.09181e-201	0.400289	0.328	0.117	3.03118e-197
Mono_CD14_S100A9	MAP3K12	1.3734e-201	0.421295	0.382	0.148	3.81298e-197
Mono_CD14_S100A9	TPD52L2	2.41809e-201	0.376294	0.274	0.089	6.71335e-197
Mono_CD14_S100A9	EIF11	2.84789e-201	0.43589	0.979	0.846	7.9066e-197
Mono_CD14_S100A9	YWHAG2	7.19071e-201	0.422193	0.362	0.137	1.99636e-196
Mono_CD14_S100A9	RTN4	1.70192e-200	0.493707	0.702	0.357	4.72504e-196
Mono_CD14_S100A9	RAB7A	1.33704e-199	0.523651	0.787	0.433	3.71201e-195
Mono_CD14_S100A9	SH2B3	3.7234e-198	0.390497	0.308	0.108	1.03373e-193
Mono_CD14_S100A9	PTPN61	2.64357e-197	0.413526	0.641	0.305	7.33934e-193
Mono_CD14_S100A9	GLB1	3.56556e-197	0.390049	0.272	0.09	9.89907e-193
Mono_CD14_S100A9	ARAP1	7.92764e-196	0.402975	0.251	0.079	2.20095e-191
Mono_CD14_S100A9	HLA-DPA11	1.3685e-194	0.426463	0.829	0.499	3.79937e-190
Mono_CD14_S100A9	NOTCH2	1.08541e-192	0.394818	0.283	0.096	3.01343e-188
Mono_CD14_S100A9	ENO11	5.86758e-192	0.50992	0.787	0.435	1.62902e-187
Mono_CD14_S100A9	MCL1	2.12189e-190	0.584106	0.797	0.469	5.89101e-186
Mono_CD14_S100A9	GPX4	3.68763e-190	0.388918	0.413	0.169	1.0238e-185
Mono_CD14_S100A9	NFIC	7.98498e-190	0.391784	0.32	0.117	2.21687e-185
Mono_CD14_S100A9	RNF13	1.94686e-189	0.356792	0.313	0.112	5.40507e-185
Mono_CD14_S100A9	TM9SF21	3.18976e-187	0.405354	0.483	0.213	8.85572e-183
Mono_CD14_S100A9	CHMP1B	8.13411e-186	0.431273	0.484	0.214	2.25827e-181
Mono_CD14_S100A9	LAMTOR4	6.11163e-184	0.376255	0.515	0.23	1.69677e-179
Mono_CD14_S100A9	QKI	4.93344e-182	0.381823	0.495	0.221	1.36967e-177
Mono_CD14_S100A9	NDUFB12	1.61554e-181	0.411448	0.442	0.191	4.48522e-177
Mono_CD14_S100A9	TMEM219	1.69292e-180	0.372455	0.403	0.167	4.70005e-176
Mono_CD14_S100A9	AKR1A11	1.91457e-179	0.390452	0.352	0.139	5.31542e-175
Mono_CD14_S100A9	IER52	5.16057e-179	0.543966	0.477	0.221	1.43273e-174
Mono_CD14_S100A9	ARHGAP26	7.83736e-179	0.326214	0.34	0.129	2.17589e-174
Mono_CD14_S100A9	PEA15	1.41233e-177	0.414748	0.413	0.175	3.92105e-173
Mono_CD14_S100A9	IFFO1	2.1782e-176	0.360354	0.295	0.106	6.04732e-172
Mono_CD14_S100A9	AZI2	6.7247e-176	0.339673	0.293	0.105	1.86698e-171
Mono_CD14_S100A9	CD371	1.02461e-174	0.359523	0.891	0.574	2.84461e-170
Mono_CD14_S100A9	APOBR	1.35462e-174	0.318123	0.262	0.089	3.76083e-170
Mono_CD14_S100A9	SQSTM1	1.70034e-173	0.378164	0.496	0.225	4.72065e-169
Mono_CD14_S100A9	RIN3	4.89744e-173	0.309665	0.269	0.093	1.35968e-168
Mono_CD14_S100A9	ATP6AP1	5.56611e-173	0.35476	0.454	0.198	1.54532e-168
Mono_CD14_S100A9	SNX31	1.82141e-171	0.385468	0.632	0.312	5.05679e-167
Mono_CD14_S100A9	RNF19B	2.24546e-171	0.393928	0.341	0.135	6.23407e-167
Mono_CD14_S100A9	ENY2	5.75395e-171	0.377611	0.42	0.18	1.59747e-166
Mono_CD14_S100A9	TYK2	2.53919e-169	0.367932	0.495	0.227	7.04954e-165
Mono_CD14_S100A9	ARF3	6.72144e-169	0.358087	0.505	0.232	1.86607e-164
Mono_CD14_S100A9	EIF4E2	1.74719e-168	0.315426	0.392	0.164	4.85071e-164
Mono_CD14_S100A9	REEP51	4.70715e-168	0.385081	0.575	0.278	1.30685e-163
Mono_CD14_S100A9	CD442	3.32889e-167	0.466945	0.796	0.465	9.24199e-163
Mono_CD14_S100A9	NARS	3.97917e-167	0.338144	0.375	0.154	1.10474e-162
Mono_CD14_S100A9	NPTN	5.27021e-167	0.309249	0.315	0.12	1.46317e-162
Mono_CD14_S100A9	ESD	8.35417e-167	0.32814	0.345	0.138	2.31937e-162
Mono_CD14_S100A9	HPCAL1	8.4606e-167	0.363097	0.421	0.182	2.34892e-162
Mono_CD14_S100A9	FAR1	1.29897e-165	0.311133	0.319	0.123	3.60633e-161
Mono_CD14_S100A9	ATP6V0E1	4.7516e-163	0.456149	0.794	0.46	1.31919e-158
Mono_CD14_S100A9	AC007952.42	5.64957e-163	0.32594	0.489	0.225	1.56849e-158
Mono_CD14_S100A9	LILRB1	8.41139e-163	0.322323	0.409	0.175	2.33525e-158
Mono_CD14_S100A9	PGK11	4.04349e-162	0.41833	0.686	0.359	1.12259e-157
Mono_CD14_S100A9	RCBTB2	5.95771e-162	0.289544	0.281	0.102	1.65404e-157
Mono_CD14_S100A9	DRAM21	1.05904e-161	0.317536	0.31	0.119	2.94022e-157
Mono_CD14_S100A9	PSENEN	2.0448e-161	0.328901	0.367	0.152	5.67698e-157
Mono_CD14_S100A9	CCPG11	1.04423e-160	0.309908	0.304	0.115	2.89909e-156
Mono_CD14_S100A9	RTL8C	1.33593e-160	0.314244	0.309	0.119	3.70894e-156
Mono_CD14_S100A9	MFSD14B	3.72355e-160	0.369354	0.29	0.11	1.03377e-155
Mono_CD14_S100A9	RAB5C	4.22445e-158	0.34097	0.479	0.221	1.17283e-153
Mono_CD14_S100A9	USP3	5.19489e-158	0.32042	0.328	0.131	1.44226e-153
Mono_CD14_S100A9	FAM96A	1.1606e-157	0.326921	0.322	0.129	3.22218e-153
Mono_CD14_S100A9	ATP5MF1	4.93309e-157	0.373666	0.686	0.354	1.36957e-152
Mono_CD14_S100A9	CTBS	1.33554e-156	0.339642	0.253	0.09	3.70786e-152
Mono_CD14_S100A9	TPI11	7.03477e-156	0.395579	0.753	0.411	1.95306e-151
Mono_CD14_S100A9	RHOA1	3.18583e-155	0.431386	0.925	0.662	8.84481e-151
Mono_CD14_S100A9	SMS1	7.21378e-155	0.316179	0.301	0.117	2.00276e-150
Mono_CD14_S100A9	MIS18BP11	1.11798e-152	0.35387	0.352	0.149	3.10385e-148
Mono_CD14_S100A9	G6PD	2.95338e-151	0.316447	0.307	0.121	8.19946e-147
Mono_CD14_S100A9	HM131	3.72759e-151	0.311729	0.315	0.126	1.03489e-146
Mono_CD14_S100A9	LFNG	6.89752e-149	0.304107	0.441	0.199	1.91496e-144
Mono_CD14_S100A9	LYST2	9.37461e-149	0.275724	0.511	0.242	2.60267e-144
Mono_CD14_S100A9	RAB10	2.03077e-148	0.318217	0.472	0.22	5.63802e-144
Mono_CD14_S100A9	FLII	4.62496e-147	0.313489	0.331	0.138	1.28403e-142
Mono_CD14_S100A9	SPTLC21	6.32617e-147	0.325905	0.324	0.133	1.75633e-142
Mono_CD14_S100A9	CDC42EP3	1.2835e-146	0.404593	0.558	0.285	3.56339e-142
Mono_CD14_S100A9	CD633	6.16018e-145	0.326228	0.693	0.36	1.71025e-140
Mono_CD14_S100A9	SERPINB6	3.03354e-144	0.32599	0.339	0.143	8.42201e-140
Mono_CD14_S100A9	TMSB102	4.26076e-144	0.362765	0.981	0.852	1.18292e-139
Mono_CD14_S100A9	CYBA2	3.38402e-143	0.286609	0.52	0.252	9.39506e-139
Mono_CD14_S100A9	OTUD11	1.21072e-141	0.4461	0.266	0.104	3.36133e-137
Mono_CD14_S100A9	NXF1	1.26209e-141	0.317664	0.364	0.159	3.50395e-137
Mono_CD14_S100A9	COX8A1	5.74649e-141	0.31468	0.54	0.266	1.5954e-136
Mono_CD14_S100A9	GDI22	7.02307e-141	0.38578	0.682	0.369	1.94981e-136
Mono_CD14_S100A9	PGAM11	1.0596e-140	0.344867	0.528	0.262	2.94178e-136
Mono_CD14_S100A9	MAP2K3	4.84149e-140	0.285409	0.322	0.134	1.34414e-135
Mono_CD14_S100A9	ADIPOR1	8.85063e-140	0.294541	0.391	0.175	2.4572e-135
Mono_CD14_S100A9	ERP441	3.30121e-139	0.278054	0.406	0.184	9.16516e-135
Mono_CD14_S100A9	NEAT11	6.2767e-139	0.375651	0.798	0.473	1.7426e-134
Mono_CD14_S100A9	RASSF3	7.72216e-139	0.296395	0.504	0.244	2.1439e-134
Mono_CD14_S100A9	MLXIP	1.06101e-138	0.293329	0.316	0.131	2.94568e-134
Mono_CD14_S100A9	BAZ2B	5.83302e-137	0.288779	0.286	0.115	1.61942e-132
Mono_CD14_S100A9	VAMP8	1.30134e-136	0.392036	0.791	0.457	3.61292e-132
Mono_CD14_S100A9	C1orf43	1.84182e-136	0.302812	0.495	0.242	5.11344e-132
Mono_CD14_S100A9	ETV6	5.62151e-136	0.318737	0.264	0.103	1.5607e-131
Mono_CD14_S100A9	GRK2	6.98061e-136	0.349218	0.725	0.404	1.93803e-131
Mono_CD14_S100A9	AGO4	1.88765e-135	0.268778	0.277	0.109	5.24068e-131
Mono_CD14_S100A9	FERMT3	3.92803e-135	0.304301	0.386	0.175	1.09054e-130
Mono_CD14_S100A9	OXA1L	1.37352e-134	0.308204	0.52	0.259	3.81329e-130
Mono_CD14_S100A9	JARID2	1.77544e-134	0.254557	0.303	0.125	4.92915e-130
Mono_CD14_S100A9	ADPGK	3.09119e-133	0.291692	0.32	0.137	8.58208e-129
Mono_CD14_S100A9	MEF2A	1.17459e-132	0.271386	0.253	0.097	3.26101e-128
Mono_CD14_S100A9	STMP1	5.72011e-132	0.305776	0.422	0.199	1.58808e-127
Mono_CD14_S100A9	HK1	6.27585e-132	0.29168	0.329	0.143	1.74236e-127
Mono_CD14_S100A9	PPP4C	8.29161e-132	0.277254	0.45	0.214	2.302e-127
Mono_CD14_S100A9	CHMP2A	2.02084e-131	0.265822	0.323	0.138	5.61046e-127
Mono_CD14_S100A9	STX71	4.00153e-131	0.270306	0.285	0.116	1.11095e-126
Mono_CD14_S100A9	SNAP23	1.42754e-130	0.288642	0.338	0.148	3.96328e-126
Mono_CD14_S100A9	CAST2	3.72761e-130	0.3928	0.804	0.515	1.0349e-125
Mono_CD14_S100A9	TMEM33	2.42249e-129	0.273513	0.287	0.118	6.72557e-125
Mono_CD14_S100A9	HCLS1	8.5145e-129	0.391175	0.901	0.608	2.36388e-124
Mono_CD14_S100A9	ADI1	1.13649e-128	0.299999	0.251	0.099	3.15523e-124
Mono_CD14_S100A9	PHC2	1.19081e-128	0.306194	0.255	0.101	3.30604e-124
Mono_CD14_S100A9	DUSP221	1.25893e-128	0.264974	0.252	0.098	3.49516e-124
Mono_CD14_S100A9	ACSL4	4.64218e-128	0.254976	0.267	0.107	1.28881e-123
Mono_CD14_S100A9	VAPA	9.7321e-128	0.267349	0.495	0.245	2.70192e-123
Mono_CD14_S100A9	ZNF106	2.67783e-127	0.284582	0.422	0.202	7.43446e-123
Mono_CD14_S100A9	PABPC12	6.87889e-127	0.290149	0.994	0.94	1.90979e-122
Mono_CD14_S100A9	TM9SF4	1.65707e-125	0.259673	0.256	0.102	4.60053e-121
Mono_CD14_S100A9	CAPNS1	6.77346e-125	0.367779	0.836	0.525	1.88052e-120
Mono_CD14_S100A9	CCNL12	1.25048e-124	0.35948	0.671	0.376	3.47171e-120
Mono_CD14_S100A9	SUPT4H11	1.77209e-124	0.265574	0.553	0.283	4.91984e-120
Mono_CD14_S100A9	PRDX12	3.99451e-124	0.297043	0.37	0.171	1.10899e-119
Mono_CD14_S100A9	NCOR2	9.44712e-123	0.255685	0.379	0.176	2.6228e-118
Mono_CD14_S100A9	LAMTOR5	1.14236e-121	0.250701	0.389	0.182	3.17154e-117
Mono_CD14_S100A9	JUND4	2.24181e-120	0.35295	0.933	0.713	6.22392e-116
Mono_CD14_S100A9	TUBA1A	7.24614e-119	0.318746	0.389	0.186	2.01175e-114
Mono_CD14_S100A9	GMFG	1.98793e-118	0.332765	0.715	0.409	5.5191e-114
Mono_CD14_S100A9	PPP1R9B1	3.46618e-118	0.267081	0.399	0.191	9.62316e-114
Mono_CD14_S100A9	CMTM6	3.29343e-117	0.285027	0.599	0.324	9.14354e-113
Mono_CD14_S100A9	RNF149	5.73211e-117	0.278127	0.501	0.256	1.59141e-112
Mono_CD14_S100A9	SLC25A6	6.80885e-117	0.385762	0.842	0.545	1.89034e-112
Mono_CD14_S100A9	SCNM1	6.98196e-117	0.261111	0.294	0.128	1.9384e-112
Mono_CD14_S100A9	SDHB	5.48686e-115	0.261587	0.316	0.143	1.52332e-110
Mono_CD14_S100A9	ARHGAP27	1.38793e-114	0.259873	0.253	0.104	3.85332e-110
Mono_CD14_S100A9	SMAP21	2.12992e-114	0.333169	0.757	0.459	5.91328e-110
Mono_CD14_S100A9	ATP5F1E	3.51777e-114	0.28839	0.991	0.896	9.76638e-110
Mono_CD14_S100A9	RCSD11	7.35159e-113	0.293334	0.589	0.321	2.04102e-108
Mono_CD14_S100A9	ICAM3	3.90356e-111	0.260208	0.446	0.224	1.08374e-106
Mono_CD14_S100A9	TCIRG1	3.94783e-111	0.253406	0.27	0.115	1.09604e-106
Mono_CD14_S100A9	TLE3	7.82868e-111	0.291994	0.265	0.113	2.17348e-106
Mono_CD14_S100A9	ARF1	8.45705e-111	0.328483	0.785	0.477	2.34793e-106
Mono_CD14_S100A9	HDGF1	1.24915e-110	0.28221	0.61	0.335	3.46803e-106
Mono_CD14_S100A9	SERF2	5.0368e-110	0.361816	0.903	0.625	1.39837e-105
Mono_CD14_S100A9	BRK11	3.96507e-109	0.270795	0.575	0.311	1.10082e-104
Mono_CD14_S100A9	DAZAP2	1.57015e-108	0.342036	0.86	0.564	4.35921e-104
Mono_CD14_S100A9	AKIRIN2	2.63637e-108	0.25551	0.28	0.123	7.31934e-104
Mono_CD14_S100A9	ATP5MC2	6.15643e-108	0.358255	0.921	0.663	1.70921e-103
Mono_CD14_S100A9	PTEN	9.64904e-104	0.258105	0.555	0.301	2.67886e-99
Mono_CD14_S100A9	ATP5PD1	3.51323e-103	0.260981	0.61	0.336	9.75377e-99
Mono_CD14_S100A9	COX6B12	2.98269e-101	0.269691	0.718	0.411	8.28085e-97
Mono_CD14_S100A9	ARPC53	2.3256e-98	0.307052	0.804	0.51	6.45655e-94
Mono_CD14_S100A9	CITED2	1.33807e-95	0.289576	0.318	0.153	3.71487e-91
Mono_CD14_S100A9	TLN11	1.41255e-93	0.282443	0.853	0.572	3.92167e-89
Mono_CD14_S100A9	SLC2A31	4.8927e-92	0.328143	0.391	0.204	1.35836e-87
Mono_CD14_S100A9	BTG24	4.40626e-91	0.278853	0.455	0.25	1.22331e-86
Mono_CD14_S100A9	UBC	1.74315e-90	0.382971	0.837	0.581	4.8395e-86
Mono_CD14_S100A9	EMP31	8.16062e-85	0.301314	0.87	0.597	2.26563e-80
Mono_CD14_S100A9	COX4I1	1.04446e-84	0.256225	0.791	0.493	2.89974e-80
Mono_CD14_S100A9	PFDN5	7.28094e-75	0.262874	0.915	0.673	2.02141e-70
Mono_CD14_S100A9	MT2A1	7.10553e-72	0.326164	0.361	0.198	1.97271e-67
Mono_CD14_S100A9	IFI6	3.56849e-59	0.517684	0.438	0.277	9.90721e-55
Mono_CD14_S100A9	TAGLN21	3.61293e-52	0.305004	0.824	0.644	1.00306e-47
