# Supplementary material for: S100A9+CD14+ monocytes contribute to anti-PD-1 immunotherapy resistance in advanced hepatocellular carcinoma by attenuating T cell-mediated antitumor function
Source: J Exp Clin Cancer Res. 2024 Mar 8;43:72. doi: 10.1186/s13046-024-02985-1 (PMC10921725; doi:10.1186/s13046-024-02985-1)
Supplement: Supplementary file 9 — Additional file 9:Supplementary Table S3. Differentially expressed genes between responder and non-responder in the pembrolizumab treated arm. [file 13046_2024_2985_MOESM9_ESM.xls]

## Sheet: Table S3
Supplementary Table S3. Differentially expressed genes between responder and non-responder in the pembrolizumab treated arm
symbol	p_val	avg_log2FC	pct.1	pct.2	p_val_adj	pctFC	enriched in
PPIA	6.24e-82	0.259329	0.835	0.853	1.73e-77	0.978898	R
RPL24	1.5e-49	0.261122	0.72	0.732	4.16e-45	0.983607	R
RPL35	6.22e-56	0.256248	0.746	0.757	1.73e-51	0.985469	R
HINT1	4.43e-26	0.279166	0.547	0.555	1.23e-21	0.985586	R
TOMM7	5.01e-57	0.278592	0.739	0.749	1.39e-52	0.986649	R
RPS9	9.99e-57	0.252651	0.746	0.749	2.77e-52	0.995995	R
RPL21	5.85e-169	0.256782	0.99	0.992	1.62e-164	0.997984	R
RPL36	3.37e-97	0.297181	0.856	0.857	9.36e-93	0.998833	R
HLA-B	0	0.63326	0.999	0.998	0	1.001	R
RPS29	0	0.351032	0.997	0.996	0	1.001	R
RPS7	9.17e-106	0.25678	0.905	0.904	2.54e-101	1.00111	R
RPS27A	3.46e-179	0.258864	0.994	0.992	9.6e-175	1.00202	R
RPS12	2.41e-218	0.345656	0.987	0.985	6.69e-214	1.00203	R
RPL11	3e-143	0.282136	0.967	0.965	8.34e-139	1.00207	R
RPS27	1.08e-248	0.317049	0.997	0.994	3e-244	1.00302	R
RPS3	9.23e-166	0.286496	0.964	0.961	2.56e-161	1.00312	R
RPS16	4.62e-124	0.252019	0.968	0.964	1.28e-119	1.00415	R
RPL10	1.33e-115	0.265732	0.943	0.939	3.69e-111	1.00426	R
RPS21	1.2e-146	0.325447	0.913	0.909	3.33e-142	1.0044	R
LDHB	5.57e-15	0.272664	0.452	0.45	1.55e-10	1.00444	R
RPL13A	6.35e-205	0.305281	0.983	0.977	1.76e-200	1.00614	R
RPS14	1.14e-234	0.350527	0.98	0.974	3.17e-230	1.00616	R
TAP1	2.01e-20	0.257885	0.48	0.477	5.57e-16	1.00629	R
RPLP1	9.93e-141	0.3245	0.913	0.906	2.76e-136	1.00773	R
FYN	2.53e-21	0.279181	0.517	0.513	7.02e-17	1.0078	R
RPS18	0	0.481319	0.994	0.985	0	1.00914	R
RPL23A	0	0.442154	0.954	0.945	0	1.00952	R
RPL18	3.48e-83	0.305368	0.741	0.731	9.67e-79	1.01368	R
RPL28	1.39e-196	0.352618	0.919	0.906	3.87e-192	1.01435	R
HCST	9.57e-51	0.311509	0.634	0.625	2.66e-46	1.0144	R
PIP4K2A	1.38e-21	0.250014	0.493	0.484	3.83e-17	1.0186	R
RPS19	0	0.389807	0.976	0.958	0	1.01879	R
PPP2R5C	2.56e-30	0.266888	0.581	0.57	7.09e-26	1.0193	R
ITGB1	2.06e-27	0.307909	0.534	0.523	5.72e-23	1.02103	R
CD52	7.18e-108	0.338174	0.86	0.842	1.99e-103	1.02138	R
RPLP0	2.18e-79	0.346434	0.687	0.67	6.05e-75	1.02537	R
AKNA	8.63e-32	0.332844	0.498	0.482	2.4e-27	1.0332	R
SNRPD2	1.9e-36	0.335609	0.475	0.459	5.28e-32	1.03486	R
XBP1	7.72e-14	0.327974	0.315	0.3	2.14e-09	1.05	R
RPSA	1.39e-164	0.412859	0.804	0.765	3.86e-160	1.05098	R
RPS26	1.18e-268	0.460828	0.889	0.841	3.29e-264	1.05707	R
FAM129A	2.43e-09	0.27611	0.266	0.251	6.75e-05	1.05976	R
CCND3	2.89e-44	0.332416	0.49	0.462	8.01e-40	1.06061	R
C6orf48	8.55e-22	0.343926	0.35	0.329	2.37e-17	1.06383	R
C12orf57	1.91e-24	0.303136	0.389	0.36	5.3e-20	1.08056	R
PIM1	8.01e-20	0.282632	0.354	0.325	2.22e-15	1.08923	R
RUNX3	7.09e-62	0.290934	0.629	0.57	1.97e-57	1.10351	R
ARL4C	1.93e-56	0.261708	0.657	0.593	5.37e-52	1.10793	R
IGKC	2.1e-19	1.20658	0.321	0.289	5.83e-15	1.11073	R
PEBP1	1.28e-29	0.347673	0.343	0.308	3.55e-25	1.11364	R
TSC22D4	5.39e-18	0.282825	0.273	0.245	1.5e-13	1.11429	R
XIST	2.58e-13	0.395819	0.224	0.2	7.17e-09	1.12	R
RASGRP2	1.73e-22	0.304682	0.295	0.262	4.8e-18	1.12595	R
CLEC2D	3.86e-28	0.257624	0.394	0.347	1.07e-23	1.13545	R
APOBEC3G	2.1e-33	0.312375	0.393	0.346	5.82e-29	1.13584	R
CD2	8.87e-59	0.337945	0.513	0.439	2.46e-54	1.16856	R
RNF166	2.08e-22	0.293879	0.234	0.198	5.77e-18	1.18182	R
TRBC2	1.89e-96	0.335436	0.669	0.564	5.24e-92	1.18617	R
CD96	2.65e-28	0.271901	0.313	0.263	7.37e-24	1.19011	R
RASGRP1	1.15e-30	0.294393	0.325	0.273	3.19e-26	1.19048	R
EVL	1.98e-57	0.375937	0.419	0.351	5.49e-53	1.19373	R
TRG-AS1	2.45e-19	0.277511	0.219	0.183	6.81e-15	1.19672	R
LAT	4.62e-35	0.352765	0.299	0.249	1.28e-30	1.2008	R
ITK	1.94e-24	0.286732	0.242	0.2	5.38e-20	1.21	R
CCL5	1.88e-97	0.313088	0.701	0.576	5.22e-93	1.21701	R
LTB	4.06e-32	0.42493	0.278	0.228	1.13e-27	1.2193	R
GZMA	1.08e-84	0.391998	0.544	0.443	2.99e-80	1.22799	R
2023-09-01	2.18e-44	0.376732	0.309	0.25	6.06e-40	1.236	R
PDE3B	1.24e-16	0.290619	0.155	0.125	3.43e-12	1.24	R
CST7	1.05e-72	0.289667	0.552	0.444	2.93e-68	1.24324	R
FKBP5	1.14e-37	0.432427	0.234	0.188	3.16e-33	1.24468	R
GZMH	1.38e-94	0.429676	0.521	0.411	3.82e-90	1.26764	R
MIAT	3.68e-16	0.271184	0.141	0.111	1.02e-11	1.27027	R
KLRD1	2.54e-66	0.335538	0.47	0.37	7.06e-62	1.27027	R
BTN3A2	4.67e-132	0.548007	0.491	0.386	1.3e-127	1.27202	R
GZMB	1.74e-88	0.485321	0.466	0.361	4.84e-84	1.29086	R
CD3G	6.31e-77	0.481411	0.375	0.286	1.75e-72	1.31119	R
MAL	7.83e-17	0.340941	0.111	0.083	2.17e-12	1.33735	R
SPOCK2	1.1e-128	0.557361	0.464	0.345	3.05e-124	1.34493	R
LPCAT1	1.11e-41	0.316312	0.229	0.17	3.08e-37	1.34706	R
CD5	4.34e-31	0.347754	0.169	0.125	1.2e-26	1.352	R
CD3D	2.42e-95	0.523685	0.367	0.269	6.73e-91	1.36431	R
FAM118A	1.57e-25	0.353987	0.131	0.096	4.35e-21	1.36458	R
SH2D2A	1.14e-53	0.413837	0.256	0.186	3.15e-49	1.37634	R
CPT1A	3.62e-61	0.432709	0.252	0.183	1e-56	1.37705	R
AUTS2	2.88e-21	0.272303	0.115	0.083	8e-17	1.38554	R
PARP10	8.8e-23	0.260429	0.118	0.085	2.44e-18	1.38824	R
CD7	5.36e-80	0.432822	0.342	0.246	1.49e-75	1.39024	R
GPR171	2.45e-32	0.303311	0.161	0.114	6.8e-28	1.41228	R
SYTL3	2.46e-45	0.435786	0.179	0.125	6.82e-41	1.432	R
TRAC	3.02e-246	0.749678	0.545	0.374	8.37e-242	1.45722	R
CISH	4.42e-24	0.265335	0.105	0.072	1.23e-19	1.45833	R
SLA2	3.16e-47	0.425394	0.165	0.109	8.76e-43	1.51376	R
ISG20	9.24e-57	0.400453	0.177	0.114	2.57e-52	1.55263	R
SIT1	4.67e-39	0.298897	0.116	0.072	1.3e-34	1.61111	R
CD8A	1.93e-177	0.846944	0.326	0.186	5.35e-173	1.75269	R
CD8B	5.45e-79	0.511856	0.149	0.078	1.51e-74	1.91026	R
MYOM2	0	1.28181	0.191	0.036	0	5.30555	R
RBP7	4.06e-239	-0.319072	0.02	0.108	1.13e-234	0.185185	NR
IL1B	1.33e-292	-1.00761	0.026	0.133	3.68e-288	0.195489	NR
IER3	0	-0.861199	0.039	0.167	0	0.233533	NR
QPCT	3.86e-176	-0.268599	0.029	0.108	1.07e-171	0.268519	NR
LILRA2	2.79e-194	-0.250894	0.032	0.119	7.73e-190	0.268908	NR
IL1RN	4.05e-175	-0.303662	0.032	0.113	1.12e-170	0.283186	NR
CXCL8	6.29e-294	-1.58672	0.053	0.182	1.75e-289	0.291209	NR
SGK1	5.2e-224	-0.457023	0.043	0.147	1.44e-219	0.292517	NR
SIRPB1	0	-0.566797	0.058	0.198	0	0.292929	NR
CLEC4A	1.79e-223	-0.320242	0.045	0.15	4.97e-219	0.3	NR
BST1	5.31e-243	-0.44513	0.055	0.173	1.47e-238	0.317919	NR
PTAFR	5.22e-241	-0.407038	0.056	0.175	1.45e-236	0.32	NR
S100A12	0	-0.875976	0.079	0.237	0	0.333333	NR
SULF2	2.52e-158	-0.262051	0.042	0.125	6.99e-154	0.336	NR
OSCAR	9.68e-184	-0.301842	0.05	0.147	2.69e-179	0.340136	NR
KCNE3	1.13e-173	-0.29677	0.048	0.14	3.15e-169	0.342857	NR
TMEM176A	6.69e-169	-0.448676	0.046	0.134	1.86e-164	0.343284	NR
PLBD1	3.66e-296	-0.686233	0.077	0.223	1.02e-291	0.345292	NR
FAM198B	7.94e-143	-0.260282	0.042	0.121	2.2e-138	0.347107	NR
TGFBI	0	-0.610967	0.084	0.238	0	0.352941	NR
SIRPA	7.96e-208	-0.348578	0.061	0.172	2.21e-203	0.354651	NR
ALDH2	7.35e-289	-0.554431	0.082	0.23	2.04e-284	0.356522	NR
PLXDC2	7.81e-185	-0.353529	0.055	0.154	2.17e-180	0.357143	NR
CD36	3.72e-298	-0.668587	0.084	0.235	1.03e-293	0.357447	NR
RASGRP4	5.78e-190	-0.321201	0.059	0.164	1.61e-185	0.359756	NR
PRAM1	6.9e-147	-0.25865	0.049	0.132	1.92e-142	0.371212	NR
PLAUR	9.54e-202	-0.489017	0.065	0.175	2.65e-197	0.371429	NR
FPR1	7.28e-276	-0.635027	0.086	0.231	2.02e-271	0.372294	NR
APOBEC3A	1.39e-140	-0.331506	0.049	0.131	3.85e-136	0.374046	NR
CD33	3.31e-171	-0.295941	0.058	0.155	9.18e-167	0.374194	NR
CYP1B1	5.75e-126	-0.284672	0.044	0.117	1.6e-121	0.376068	NR
C19orf38	4.53e-190	-0.343145	0.065	0.172	1.26e-185	0.377907	NR
CDKN1A	1.6e-141	-0.330386	0.05	0.132	4.45e-137	0.378788	NR
CD302	1.99e-259	-0.528953	0.086	0.226	5.53e-255	0.380531	NR
GAPT	7.78e-182	-0.37214	0.064	0.168	2.16e-177	0.380952	NR
CCL3L1	5.01e-174	-0.747654	0.061	0.159	1.39e-169	0.383648	NR
CLEC4E	1.2e-151	-0.346468	0.055	0.143	3.34e-147	0.384615	NR
C5AR1	5.02e-252	-0.800127	0.087	0.224	1.39e-247	0.388393	NR
CD93	6.01e-166	-0.326704	0.062	0.159	1.67e-161	0.389937	NR
IRS2	1.46e-170	-0.371312	0.064	0.164	4.06e-166	0.390244	NR
TNF	1.51e-139	-0.374735	0.055	0.14	4.19e-135	0.392857	NR
CFP	2.54e-192	-0.346023	0.074	0.188	7.05e-188	0.393617	NR
CD14	6.7e-266	-0.557054	0.102	0.259	1.86e-261	0.393822	NR
SLC7A7	7.79e-209	-0.403382	0.08	0.203	2.16e-204	0.394089	NR
KCTD12	4.02e-263	-0.590993	0.095	0.241	1.12e-258	0.394191	NR
NFAM1	2.04e-149	-0.255241	0.06	0.151	5.66e-145	0.397351	NR
CSTA	1.23e-288	-0.656688	0.105	0.263	3.42e-284	0.39924	NR
CSF3R	0	-0.77903	0.121	0.301	0	0.401993	NR
CLEC7A	3.39e-264	-0.584198	0.099	0.246	9.41e-260	0.402439	NR
LRRK2	2.72e-137	-0.278564	0.058	0.144	7.56e-133	0.402778	NR
SULT1A1	1.47e-139	-0.277076	0.058	0.144	4.09e-135	0.402778	NR
P2RY13	1.84e-164	-0.356096	0.067	0.166	5.11e-160	0.403614	NR
NCF2	2.97e-294	-0.70134	0.11	0.271	8.26e-290	0.405904	NR
CD68	3.6e-258	-0.581148	0.1	0.246	1e-253	0.406504	NR
IGSF6	2.97e-277	-0.699853	0.108	0.264	8.25e-273	0.409091	NR
ATP2B1-AS1	1.18e-138	-0.304581	0.061	0.148	3.28e-134	0.412162	NR
HSPA1B	2.67e-139	-0.612218	0.059	0.143	7.42e-135	0.412587	NR
PILRA	4.68e-180	-0.331617	0.078	0.189	1.3e-175	0.412698	NR
ZNF385A	4.75e-269	-0.605373	0.109	0.264	1.32e-264	0.412879	NR
MSRB1	2.39e-133	-0.270392	0.06	0.145	6.64e-129	0.413793	NR
MS4A6A	4.3e-303	-0.834355	0.121	0.29	1.2e-298	0.417241	NR
MARCKS	8.43e-164	-0.433458	0.075	0.178	2.34e-159	0.421348	NR
CPVL	3.2e-264	-0.683973	0.113	0.267	8.89e-260	0.423221	NR
TMEM176B	9.3e-140	-0.447759	0.064	0.151	2.58e-135	0.423841	NR
TNFSF13B	8.35e-220	-0.494077	0.099	0.233	2.32e-215	0.424893	NR
CKAP4	9.59e-163	-0.371912	0.077	0.181	2.66e-158	0.425414	NR
CLEC12A	1.6e-233	-0.542444	0.105	0.246	4.44e-229	0.426829	NR
SCPEP1	3.79e-170	-0.338507	0.082	0.192	1.05e-165	0.427083	NR
LILRB3	2.73e-205	-0.422803	0.097	0.227	7.57e-201	0.427313	NR
VCAN	0	-0.948226	0.134	0.312	0	0.429487	NR
TNFAIP2	4.37e-295	-0.782612	0.124	0.288	1.21e-290	0.430556	NR
LY86	6.22e-175	-0.317105	0.087	0.202	1.73e-170	0.430693	NR
NRGN	1.09e-154	-0.365551	0.076	0.176	3.03e-150	0.431818	NR
RGS18	1.78e-121	-0.252561	0.061	0.141	4.95e-117	0.432624	NR
CD300E	1.74e-159	-0.36199	0.081	0.186	4.83e-155	0.435484	NR
EGR1	1.47e-218	-0.752629	0.106	0.242	4.09e-214	0.438017	NR
FCGR2A	4.43e-212	-0.468085	0.107	0.243	1.23e-207	0.440329	NR
JAML	2.77e-251	-0.538822	0.125	0.283	7.69e-247	0.441696	NR
TIMP2	1e-183	-0.388165	0.095	0.215	2.78e-179	0.44186	NR
LILRA5	2.59e-164	-0.330309	0.089	0.201	7.2e-160	0.442786	NR
RAB31	4.63e-188	-0.421681	0.098	0.221	1.29e-183	0.443439	NR
PAK1	1.73e-151	-0.286445	0.083	0.187	4.81e-147	0.44385	NR
STX11	4.41e-161	-0.328511	0.087	0.196	1.23e-156	0.443878	NR
MAFB	1.68e-98	-0.251743	0.057	0.127	4.67e-94	0.448819	NR
FCGRT	4.32e-218	-0.458559	0.115	0.256	1.2e-213	0.449219	NR
MNDA	0	-1.19465	0.14	0.311	0	0.450161	NR
GCA	1.37e-166	-0.326908	0.096	0.213	3.79e-162	0.450704	NR
LRP1	2.02e-180	-0.379462	0.104	0.229	5.6e-176	0.454148	NR
GADD45B	4.75e-229	-0.55085	0.124	0.273	1.32e-224	0.454212	NR
LST1	1.41e-251	-0.510322	0.135	0.297	3.91e-247	0.454545	NR
SERPINA1	7.19e-261	-0.729713	0.139	0.304	1.99e-256	0.457237	NR
CAPG	7.85e-187	-0.375796	0.109	0.238	2.18e-182	0.457983	NR
PLXNB2	8.63e-137	-0.254244	0.085	0.185	2.4e-132	0.459459	NR
CD86	4.53e-159	-0.346473	0.094	0.204	1.26e-154	0.460784	NR
PMAIP1	3.23e-132	-0.313096	0.081	0.175	8.97e-128	0.462857	NR
VNN2	4.04e-146	-0.383679	0.089	0.192	1.12e-141	0.463542	NR
IFNGR2	8.29e-181	-0.382503	0.109	0.234	2.3e-176	0.465812	NR
CCL3	1.47e-178	-0.996292	0.1	0.214	4.09e-174	0.46729	NR
HCK	1.69e-187	-0.38791	0.119	0.254	4.7e-183	0.468504	NR
SYK	6.81e-232	-0.50776	0.138	0.293	1.89e-227	0.47099	NR
CREG1	1.39e-149	-0.308491	0.098	0.208	3.86e-145	0.471154	NR
LRRC25	2.76e-153	-0.29247	0.101	0.214	7.66e-149	0.471963	NR
MPEG1	4.14e-260	-0.714665	0.146	0.309	1.15e-255	0.472492	NR
DOK3	1.37e-128	-0.285105	0.087	0.183	3.8e-124	0.47541	NR
FCN1	1.15e-294	-1.0318	0.161	0.337	3.19e-290	0.477745	NR
LILRB2	3.36e-191	-0.352197	0.129	0.27	9.33e-187	0.477778	NR
HVCN1	4.18e-125	-0.270573	0.09	0.188	1.16e-120	0.478723	NR
MID1IP1	1.35e-126	-0.295091	0.091	0.189	3.75e-122	0.481482	NR
CPPED1	1.68e-166	-0.39428	0.113	0.233	4.66e-162	0.484979	NR
BASP1	2.44e-124	-0.342639	0.089	0.183	6.76e-120	0.486339	NR
OGFRL1	7.77e-170	-0.367047	0.12	0.246	2.16e-165	0.487805	NR
RGS2	1.88e-242	-0.79829	0.152	0.311	5.22e-238	0.488746	NR
KLF10	5.64e-124	-0.318141	0.095	0.192	1.57e-119	0.494792	NR
KLF4	2.23e-197	-0.645893	0.135	0.272	6.19e-193	0.496324	NR
CITED2	1.91e-160	-0.456484	0.123	0.246	5.3e-156	0.5	NR
RNF130	2.96e-235	-0.550136	0.166	0.33	8.23e-231	0.50303	NR
IGFBP7	3.75e-84	-0.273587	0.07	0.139	1.04e-79	0.503597	NR
SDCBP	2.57e-209	-0.462347	0.159	0.315	7.13e-205	0.504762	NR
UBE2D1	4.43e-121	-0.258772	0.101	0.2	1.23e-116	0.505	NR
PGD	1.33e-149	-0.328027	0.122	0.241	3.7e-145	0.506224	NR
LGALS3	1.03e-201	-0.472638	0.156	0.307	2.85e-197	0.508143	NR
NCF1	2.69e-114	-0.303888	0.098	0.192	7.48e-110	0.510417	NR
SPI1	2.24e-221	-0.541921	0.174	0.338	6.21e-217	0.514793	NR
CEBPD	3.75e-160	-0.408768	0.139	0.269	1.04e-155	0.516729	NR
CYBB	9.42e-248	-0.880461	0.171	0.329	2.62e-243	0.519757	NR
CTSH	5.69e-148	-0.334401	0.133	0.255	1.58e-143	0.521569	NR
CST3	3.07e-266	-0.905764	0.189	0.361	8.52e-262	0.523546	NR
HACD4	1.59e-134	-0.280487	0.129	0.245	4.42e-130	0.526531	NR
CCDC88A	1.45e-122	-0.349822	0.116	0.22	4.02e-118	0.527273	NR
MYADM	1.19e-222	-0.548315	0.185	0.349	3.3e-218	0.530086	NR
NFKBIZ	7.05e-222	-0.736867	0.179	0.337	1.96e-217	0.531157	NR
HLA-DMB	4.27e-163	-0.383842	0.158	0.296	1.18e-158	0.533784	NR
SKAP2	7.46e-172	-0.395314	0.166	0.31	2.07e-167	0.535484	NR
RAB11FIP1	1.85e-113	-0.264033	0.118	0.22	5.14e-109	0.536364	NR
NAGK	4.59e-126	-0.270312	0.129	0.24	1.27e-121	0.5375	NR
SOD2	7.07e-164	-0.535436	0.149	0.277	1.96e-159	0.537906	NR
TNFAIP3	2.6e-279	-1.01665	0.215	0.397	7.21e-275	0.541562	NR
HSPA1A	2.97e-129	-0.509098	0.13	0.24	8.26e-125	0.541667	NR
GRN	9.93e-218	-0.605136	0.191	0.35	2.76e-213	0.545714	NR
DUSP6	1.16e-148	-0.533587	0.149	0.273	3.22e-144	0.545788	NR
RXRA	2.91e-136	-0.340972	0.15	0.274	8.09e-132	0.547445	NR
NPC2	1.94e-205	-0.48218	0.2	0.364	5.39e-201	0.549451	NR
SNX10	1.23e-137	-0.333107	0.148	0.269	3.42e-133	0.550186	NR
IER5	3.63e-188	-0.479568	0.189	0.343	1.01e-183	0.55102	NR
AIF1	3.38e-198	-0.594919	0.187	0.338	9.37e-194	0.553254	NR
NAMPT	6.43e-94	-0.353832	0.109	0.196	1.79e-89	0.556122	NR
AC007952.4	6.15e-169	-0.373097	0.193	0.346	1.71e-164	0.557803	NR
PRKCD	2.5e-118	-0.282257	0.139	0.249	6.94e-114	0.558233	NR
PPT1	2.8e-112	-0.252502	0.134	0.24	7.77e-108	0.558333	NR
RHOB	2.13e-222	-0.582804	0.225	0.4	5.92e-218	0.5625	NR
CRTAP	6.14e-153	-0.362242	0.179	0.317	1.71e-148	0.564669	NR
S100A8	1.74e-253	-1.01791	0.218	0.385	4.83e-249	0.566234	NR
RHOQ	3.42e-125	-0.316171	0.157	0.277	9.5e-121	0.566787	NR
TALDO1	6.1e-161	-0.429101	0.194	0.335	1.69e-156	0.579104	NR
FOSB	1.22e-203	-0.654075	0.222	0.383	3.38e-199	0.579634	NR
ITGAX	1.36e-110	-0.27264	0.155	0.267	3.77e-106	0.580524	NR
TKT	2.39e-224	-0.727243	0.218	0.374	6.64e-220	0.582888	NR
HLA-DQA2	2.02e-61	-0.345617	0.084	0.144	5.62e-57	0.583333	NR
APLP2	2.58e-241	-0.688458	0.247	0.421	7.17e-237	0.586698	NR
FGL2	6.6e-183	-0.647203	0.203	0.344	1.83e-178	0.590116	NR
IL17RA	3.61e-115	-0.261353	0.178	0.301	1e-110	0.591362	NR
CEBPB	6.9e-129	-0.377305	0.185	0.312	1.92e-124	0.592949	NR
BRI3	4.02e-150	-0.400842	0.214	0.359	1.12e-145	0.5961	NR
LGALS9	6.08e-112	-0.293018	0.175	0.292	1.69e-107	0.599315	NR
S100A9	5.2e-212	-1.30279	0.213	0.355	1.44e-207	0.6	NR
CD4	7.45e-160	-0.397724	0.227	0.378	2.07e-155	0.600529	NR
MEGF9	2.66e-113	-0.33033	0.176	0.293	7.38e-109	0.600683	NR
LYN	5.96e-154	-0.351381	0.23	0.381	1.66e-149	0.603675	NR
BTG2	1.03e-139	-0.392828	0.217	0.359	2.86e-135	0.604457	NR
HLA-DMA	4.95e-95	-0.269823	0.16	0.264	1.37e-90	0.606061	NR
ASAH1	3.77e-116	-0.303212	0.195	0.32	1.05e-111	0.609375	NR
AP1S2	1.24e-237	-0.786739	0.256	0.42	3.45e-233	0.609524	NR
PEA15	7.43e-92	-0.262136	0.161	0.262	2.06e-87	0.614504	NR
TSPO	1.87e-120	-0.319593	0.208	0.337	5.2e-116	0.617211	NR
SOCS3	9.27e-63	-0.30957	0.118	0.19	2.57e-58	0.621053	NR
FCER1G	1.28e-215	-0.668884	0.277	0.442	3.56e-211	0.626697	NR
DUSP2	9.36e-67	-0.270348	0.136	0.217	2.6e-62	0.626728	NR
SLC2A3	1.57e-90	-0.303706	0.182	0.289	4.36e-86	0.629758	NR
RTN3	2.05e-154	-0.468182	0.249	0.392	5.69e-150	0.635204	NR
SMDT1	1.29e-100	-0.250254	0.223	0.35	3.58e-96	0.637143	NR
MTRNR2L12	1.84e-170	-0.372273	0.311	0.488	5.12e-166	0.637295	NR
NFKBIA	0	-1.68514	0.362	0.567	0	0.638448	NR
YPEL5	9.93e-104	-0.29047	0.227	0.353	2.76e-99	0.64306	NR
POU2F2	5.35e-96	-0.26138	0.233	0.356	1.49e-91	0.654494	NR
PPP1R15A	4.51e-166	-0.517694	0.309	0.465	1.25e-161	0.664516	NR
CTSB	2.9e-122	-0.341072	0.277	0.412	8.04e-118	0.67233	NR
LYZ	4.75e-290	-2.03817	0.327	0.486	1.32e-285	0.67284	NR
IER2	8.73e-169	-0.508913	0.347	0.513	2.42e-164	0.676413	NR
SH3BGRL	3.47e-116	-0.289553	0.326	0.48	9.64e-112	0.679167	NR
FOS	1.4e-266	-0.865435	0.402	0.59	3.89e-262	0.681356	NR
ADA2	2.29e-103	-0.339578	0.273	0.4	6.37e-99	0.6825	NR
FKBP1A	5.18e-104	-0.313771	0.282	0.412	1.44e-99	0.684466	NR
SAT1	3.39e-119	-0.355894	0.304	0.444	9.41e-115	0.684685	NR
COTL1	1.47e-135	-0.456513	0.296	0.427	4.09e-131	0.693208	NR
SERPINB1	1.07e-119	-0.346655	0.328	0.473	2.97e-115	0.693446	NR
DUSP1	6.02e-226	-0.812501	0.397	0.57	1.67e-221	0.696491	NR
GSTP1	3.44e-100	-0.283771	0.318	0.455	9.54e-96	0.698901	NR
NCOA4	3.08e-77	-0.276332	0.283	0.398	8.55e-73	0.711055	NR
IRF2BP2	1.57e-108	-0.320507	0.371	0.517	4.35e-104	0.717602	NR
PKM	7.46e-129	-0.370126	0.38	0.528	2.07e-124	0.719697	NR
PNRC1	2.03e-139	-0.367888	0.426	0.589	5.64e-135	0.72326	NR
ANXA5	5.59e-77	-0.267619	0.306	0.421	1.55e-72	0.726841	NR
H2AFY	1.27e-81	-0.269954	0.336	0.462	3.54e-77	0.727273	NR
CAST	9.09e-192	-0.445649	0.477	0.653	2.52e-187	0.730475	NR
TYROBP	3.5e-223	-0.654447	0.43	0.588	9.72e-219	0.731293	NR
ZFP36	0	-1.18279	0.513	0.698	0	0.734957	NR
ANXA2	1.23e-112	-0.343054	0.401	0.538	3.42e-108	0.745353	NR
JUN	0	-0.828209	0.521	0.698	0	0.746418	NR
TPP1	2.24e-92	-0.28594	0.401	0.533	6.23e-88	0.752345	NR
LSP1	1.89e-157	-0.371871	0.499	0.663	5.24e-153	0.75264	NR
FGR	5.1e-155	-0.419797	0.464	0.613	1.42e-150	0.756933	NR
GLIPR1	1.95e-84	-0.268176	0.393	0.519	5.42e-80	0.757225	NR
JUNB	0	-0.838739	0.558	0.728	0	0.766484	NR
CTSS	1.71e-198	-1.05498	0.439	0.572	4.73e-194	0.767483	NR
HLA-DRB1	7.67e-224	-0.719119	0.518	0.669	2.13e-219	0.77429	NR
CCNL1	2.13e-55	-0.25516	0.365	0.471	5.9e-51	0.774947	NR
HLA-DRA	4.29e-117	-0.640375	0.402	0.509	1.19e-112	0.789784	NR
S100A11	1.63e-109	-0.507005	0.409	0.517	4.54e-105	0.791103	NR
CXCR4	5.06e-37	-0.250838	0.325	0.409	1.4e-32	0.794621	NR
CD69	2.68e-28	-0.397716	0.202	0.254	7.45e-24	0.795276	NR
UBC	3.8e-81	-0.266349	0.559	0.684	1.05e-76	0.817251	NR
EVI2B	1.19e-96	-0.347124	0.517	0.631	3.29e-92	0.819334	NR
RHOA	6.35e-106	-0.258026	0.638	0.771	1.76e-101	0.827497	NR
CDC42	3.15e-108	-0.262211	0.683	0.809	8.75e-104	0.844252	NR
S100A6	6.13e-72	-0.340669	0.557	0.646	1.7e-67	0.862229	NR
KLF6	8.02e-79	-0.448267	0.659	0.755	2.23e-74	0.872848	NR
JUND	1.16e-192	-0.529332	0.698	0.796	3.23e-188	0.876884	NR
SRGN	6.73e-59	-0.291212	0.648	0.733	1.87e-54	0.884038	NR
PSAP	3.5e-88	-0.685768	0.585	0.657	9.72e-84	0.890411	NR
FTL	4.1e-163	-0.647401	0.726	0.811	1.14e-158	0.895191	NR
VIM	6.36e-159	-0.605354	0.728	0.804	1.76e-154	0.905473	NR
FTH1	1.16e-169	-0.562004	0.778	0.85	3.22e-165	0.915294	NR
MT-ATP8	0	-0.598167	0.866	0.936	0	0.925214	NR
EIF1	1.19e-155	-0.295628	0.836	0.898	3.3e-151	0.930958	NR
CD74	1.49e-94	-0.543422	0.81	0.869	4.13e-90	0.932106	NR
HLA-A	6.37e-255	-0.272449	0.991	0.998	1.77e-250	0.992986	NR
MT-ND3	8.51e-302	-0.340868	0.991	0.997	2.36e-297	0.993982	NR
MT-CYB	5.59e-306	-0.296367	0.997	1	1.55e-301	0.997	NR
MT-CO1	0	-0.404453	1	1	0	1	NR
MT-ND1	1.5e-215	-0.260315	0.999	0.999	4.17e-211	1	NR
