# Supplementary material for: S100A9+CD14+ monocytes contribute to anti-PD-1 immunotherapy resistance in advanced hepatocellular carcinoma by attenuating T cell-mediated antitumor function
Source: J Exp Clin Cancer Res. 2024 Mar 8;43:72. doi: 10.1186/s13046-024-02985-1 (PMC10921725; doi:10.1186/s13046-024-02985-1)
Supplement: Supplementary file 10 — Additional file 10:Supplementary Table S4. Differentially expressed genes between responder and non-responder in monocyte. [file 13046_2024_2985_MOESM10_ESM.xls]

## Sheet: Table S4
Supplementary Table S4. Differentially expressed genes between responder and non-responder in monocyte
symbol	p_val	avg_log2FC	pct.1	pct.2	p_val_adj	pctFC	enriched in
MSRB1	2.06828e-17	-0.250528	0.324	0.445	5.74217e-13	0.72809	NR
FOSB	5.2538e-10	-0.251042	0.623	0.679	1.45861e-05	0.917526	NR
PLXDC2	2.58984e-17	-0.251158	0.355	0.48	7.19017e-13	0.739583	NR
CD68	5.0647e-24	-0.251233	0.686	0.813	1.40611e-19	0.843788	NR
RTN1	2.52059e-25	-0.251822	0.147	0.268	6.99793e-21	0.548507	NR
CSTA	1.2589e-28	-0.252773	0.733	0.856	3.49508e-24	0.856308	NR
JAML	1.78032e-21	-0.255491	0.659	0.789	4.94271e-17	0.835234	NR
S1PR3	6.00657e-26	-0.255836	0.066	0.157	1.6676e-21	0.420382	NR
SULF2	5.4669e-21	-0.25617	0.259	0.383	1.51777e-16	0.67624	NR
BHLHE40	2.50721e-17	-0.256752	0.167	0.266	6.96078e-13	0.62782	NR
UBE2D1	2.74952e-18	-0.25754	0.394	0.524	7.63348e-14	0.751908	NR
MS4A6A	1.36472e-31	-0.257585	0.763	0.928	3.78887e-27	0.822198	NR
BTG1	2.46132e-23	-0.258652	0.778	0.873	6.83337e-19	0.89118	NR
CD300LB	1.39519e-30	-0.258859	0.111	0.235	3.87347e-26	0.47234	NR
CLEC7A	1.37721e-27	-0.25943	0.676	0.802	3.82354e-23	0.842893	NR
IRF1	1.18484e-13	-0.262127	0.565	0.662	3.28947e-09	0.853474	NR
SERTAD2	1.35812e-22	-0.262667	0.181	0.3	3.77056e-18	0.603333	NR
HACD4	6.31379e-24	-0.263416	0.344	0.493	1.7529e-19	0.697769	NR
CD4	2.06635e-21	-0.264871	0.706	0.803	5.7368e-17	0.879203	NR
OGFRL1	2.88764e-20	-0.26503	0.471	0.599	8.01695e-16	0.786311	NR
APLP2	2.01289e-32	-0.2651	0.871	0.956	5.58838e-28	0.911088	NR
MEGF9	1.82325e-22	-0.266634	0.56	0.708	5.06188e-18	0.79096	NR
EGR1	3.26111e-08	-0.27001	0.508	0.58	0.000905382	0.875862	NR
METTL9	1.58809e-27	-0.27513	0.467	0.636	4.40902e-23	0.734277	NR
2023-03-01	5.2883e-25	-0.277369	0.18	0.307	1.46819e-20	0.586319	NR
TREM1	2.46701e-21	-0.27909	0.188	0.303	6.84915e-17	0.620462	NR
IGSF6	1.2084e-25	-0.279525	0.724	0.833	3.35488e-21	0.869148	NR
RAB11FIP1	2.12517e-25	-0.281877	0.312	0.459	5.90011e-21	0.679739	NR
VEGFA	3.63386e-28	-0.282853	0.132	0.257	1.00887e-23	0.513619	NR
CD74	2.46619e-48	-0.284174	0.998	0.999	6.84689e-44	0.998999	NR
ARPIN	1.91934e-31	-0.284205	0.064	0.168	5.32867e-27	0.380952	NR
NLRP3	3.23198e-27	-0.287467	0.152	0.276	8.97294e-23	0.550725	NR
STX11	9.04916e-26	-0.287615	0.409	0.56	2.51232e-21	0.730357	NR
HIF1A	1.56336e-18	-0.289501	0.209	0.318	4.34035e-14	0.657233	NR
CDKN1A	2.19798e-15	-0.293997	0.244	0.345	6.10226e-11	0.707246	NR
CYBB	5.69211e-33	-0.294661	0.892	0.949	1.5803e-28	0.939937	NR
HVCN1	6.34625e-28	-0.297014	0.282	0.437	1.76191e-23	0.645309	NR
HBEGF	2.23891e-13	-0.297319	0.126	0.199	6.21587e-09	0.633166	NR
PDE4B	1.18069e-38	-0.299483	0.038	0.143	3.27796e-34	0.265734	NR
MAFF	5.46209e-38	-0.299572	0.039	0.143	1.51644e-33	0.272727	NR
BASP1	3.81248e-19	-0.299947	0.337	0.462	1.05846e-14	0.729437	NR
RFLNB	8.29173e-23	-0.301167	0.179	0.295	2.30203e-18	0.60678	NR
IL6R	3.90456e-26	-0.301507	0.384	0.543	1.08402e-21	0.707182	NR
S100A9	2.12779e-39	-0.302315	0.911	0.988	5.90738e-35	0.922065	NR
AOAH	1.78199e-26	-0.303854	0.39	0.541	4.94734e-22	0.720887	NR
CCNY	3.17488e-26	-0.30426	0.407	0.552	8.81441e-22	0.737319	NR
CD302	1.33024e-31	-0.304452	0.547	0.707	3.69316e-27	0.773692	NR
SCPEP1	6.65533e-28	-0.313307	0.402	0.561	1.84772e-23	0.716578	NR
SLC2A3	1.42062e-19	-0.316274	0.334	0.458	3.94407e-15	0.729258	NR
LILRA2	1.79239e-35	-0.316469	0.222	0.392	4.97623e-31	0.566327	NR
TXNIP	7.74932e-34	-0.321191	0.925	0.963	2.15144e-29	0.96054	NR
PPP1R15A	1.03847e-13	-0.324068	0.759	0.769	2.8831e-09	0.986996	NR
MARCKS	2.70953e-21	-0.325135	0.393	0.53	7.52246e-17	0.741509	NR
HLA-DMB	9.78973e-37	-0.325197	0.498	0.692	2.71792e-32	0.719653	NR
CANX	8.07384e-31	-0.326134	0.608	0.754	2.24154e-26	0.806366	NR
ALOX5AP	1.56126e-18	-0.326711	0.217	0.325	4.33454e-14	0.667692	NR
CKAP4	5.31343e-26	-0.327625	0.414	0.568	1.47517e-21	0.728873	NR
PLP2	1.3378e-42	-0.331769	0.75	0.902	3.71415e-38	0.831486	NR
THBS1	1.50138e-18	-0.331901	0.041	0.103	4.16828e-14	0.398058	NR
NCF2	1.02238e-39	-0.334435	0.737	0.864	2.83845e-35	0.853009	NR
ALDH2	2.17373e-41	-0.335775	0.52	0.715	6.03492e-37	0.727273	NR
HSD17B11	4.19749e-33	-0.3369	0.451	0.615	1.16535e-28	0.733333	NR
CLEC4A	1.54434e-36	-0.343488	0.28	0.464	4.28756e-32	0.603448	NR
CSF3R	1.39331e-52	-0.348536	0.709	0.902	3.86824e-48	0.786031	NR
JUNB	2.89696e-27	-0.349216	0.965	0.966	8.04284e-23	0.998965	NR
MID1IP1	3.27225e-24	-0.349459	0.316	0.457	9.08476e-20	0.691466	NR
PTAFR	2.01679e-36	-0.350315	0.372	0.563	5.5992e-32	0.660746	NR
MTRNR2L12	5.40137e-37	-0.351074	0.646	0.785	1.49958e-32	0.82293	NR
CRTAP	2.18945e-44	-0.352101	0.538	0.747	6.07858e-40	0.720214	NR
FPR1	9.54054e-35	-0.352615	0.626	0.781	2.64874e-30	0.801536	NR
QPCT	3.67224e-35	-0.353111	0.211	0.371	1.01952e-30	0.568733	NR
AC245128.3	8.9204e-26	-0.355939	0.203	0.332	2.47657e-21	0.611446	NR
CITED2	3.06091e-19	-0.362441	0.232	0.342	8.49801e-15	0.678363	NR
RNF19B	1.27353e-27	-0.368246	0.29	0.435	3.5357e-23	0.666667	NR
STEAP4	3.24644e-31	-0.371211	0.09	0.206	9.0131e-27	0.436893	NR
ICAM3	3.53178e-38	-0.373711	0.318	0.503	9.80528e-34	0.632207	NR
VSTM1	2.08994e-52	-0.37411	0.089	0.253	5.80231e-48	0.351779	NR
EVI2B	7.44524e-59	-0.375319	0.882	0.954	2.06702e-54	0.924528	NR
ATP2B1-AS1	3.49818e-23	-0.376083	0.279	0.403	9.71201e-19	0.692308	NR
RTN3	4.41782e-47	-0.386873	0.737	0.869	1.22652e-42	0.848101	NR
CTSS	3.16269e-111	-0.387073	0.991	0.999	8.78059e-107	0.991992	NR
GAPT	3.78997e-33	-0.394334	0.262	0.419	1.05221e-28	0.625298	NR
TNFAIP2	5.68899e-58	-0.394404	0.788	0.906	1.57943e-53	0.869757	NR
IL1RN	2.24703e-30	-0.396355	0.227	0.373	6.23843e-26	0.608579	NR
RGS2	6.16576e-20	-0.397194	0.722	0.8	1.7118e-15	0.9025	NR
ALDH1A1	3.06068e-35	-0.397312	0.154	0.297	8.49736e-31	0.518519	NR
TMEM176A	1.14869e-22	-0.402864	0.335	0.452	3.18912e-18	0.74115	NR
CD36	9.36314e-45	-0.403138	0.558	0.757	2.59949e-40	0.73712	NR
EIF4E3	2.37456e-41	-0.407933	0.258	0.439	6.59248e-37	0.587699	NR
PNRC1	5.01967e-37	-0.413548	0.63	0.75	1.39361e-32	0.84	NR
PLBD1	5.13841e-47	-0.416995	0.537	0.737	1.42658e-42	0.72863	NR
TKT	8.28509e-71	-0.419711	0.849	0.944	2.30019e-66	0.899364	NR
FGL2	5.33183e-57	-0.420542	0.804	0.907	1.48028e-52	0.886439	NR
MT-ATP8	2.32588e-65	-0.421334	0.988	0.989	6.45734e-61	0.998989	NR
TMEM154	2.62178e-48	-0.426559	0.22	0.415	7.27884e-44	0.53012	NR
BST1	1.67782e-45	-0.429899	0.396	0.593	4.65812e-41	0.667791	NR
CD37	3.48473e-77	-0.432478	0.839	0.934	9.67464e-73	0.898287	NR
HLA-DRB1	2.20209e-69	-0.444438	0.929	0.981	6.11366e-65	0.946993	NR
PPIF	3.34534e-33	-0.445166	0.171	0.312	9.28767e-29	0.548077	NR
MYADM	8.17024e-46	-0.450451	0.548	0.718	2.2683e-41	0.763231	NR
TGFBI	5.57533e-60	-0.45462	0.551	0.747	1.54788e-55	0.737617	NR
HLA-A	7.54794e-186	-0.456627	0.993	1	2.09553e-181	0.993	NR
VNN2	2.78182e-41	-0.460778	0.35	0.533	7.72317e-37	0.65666	NR
C5AR1	5.25899e-33	-0.46279	0.624	0.758	1.46005e-28	0.823219	NR
CXCR4	5.60582e-30	-0.463513	0.257	0.405	1.55634e-25	0.634568	NR
AC020656.1	1.38963e-65	-0.46506	0.112	0.305	3.85804e-61	0.367213	NR
JUN	2.53166e-39	-0.46633	0.846	0.889	7.02865e-35	0.951631	NR
PLEK	1.05408e-49	-0.46933	0.743	0.845	2.92645e-45	0.87929	NR
IRF2BP2	6.4411e-42	-0.478325	0.576	0.721	1.78824e-37	0.79889	NR
PLAUR	2.35457e-28	-0.478847	0.418	0.558	6.53698e-24	0.749104	NR
AC007952.4	6.7642e-59	-0.485471	0.33	0.551	1.87794e-54	0.598911	NR
VIM	2.00691e-102	-0.487761	0.986	0.996	5.57178e-98	0.98996	NR
SELL	2.34e-80	-0.496816	0.636	0.873	6.49655e-76	0.728522	NR
KLF10	5.29638e-40	-0.498044	0.286	0.456	1.47043e-35	0.627193	NR
SOD2	5.54464e-34	-0.52265	0.55	0.674	1.53936e-29	0.816024	NR
HSPA1A	1.73972e-22	-0.536586	0.508	0.629	4.82998e-18	0.807631	NR
MNDA	1.24343e-108	-0.540378	0.881	0.973	3.45214e-104	0.905447	NR
PADI4	9.95611e-71	-0.54224	0.103	0.304	2.76411e-66	0.338816	NR
EREG	2.15165e-26	-0.5436	0.04	0.12	5.97361e-22	0.333333	NR
DUSP2	1.82862e-31	-0.545843	0.112	0.23	5.0768e-27	0.486957	NR
S100A12	9.19163e-71	-0.55104	0.554	0.805	2.55187e-66	0.688199	NR
ADM	1.91276e-23	-0.561919	0.176	0.288	5.31041e-19	0.611111	NR
CAST	9.86496e-88	-0.568797	0.722	0.87	2.73881e-83	0.829885	NR
RBP7	3.24078e-76	-0.57486	0.155	0.384	8.99737e-72	0.403646	NR
TNF	3.37623e-53	-0.607658	0.136	0.312	9.37344e-49	0.435897	NR
CXCL2	4.76167e-27	-0.617627	0.078	0.176	1.32198e-22	0.443182	NR
SIRPB1	6.60839e-81	-0.620913	0.397	0.646	1.83469e-76	0.614551	NR
AP1S2	4.5288e-121	-0.622207	0.81	0.941	1.25733e-116	0.860786	NR
SGK1	5.16555e-55	-0.628657	0.212	0.403	1.43411e-50	0.526055	NR
CCL4	2.05503e-14	-0.664986	0.096	0.165	5.70539e-10	0.581818	NR
LSP1	1.07766e-153	-0.680661	0.687	0.926	2.9919e-149	0.741901	NR
GADD45B	1.35748e-73	-0.802827	0.262	0.483	3.76877e-69	0.542443	NR
ZFP36	3.16704e-42	-0.825085	0.948	0.941	8.79266e-38	1.00744	NR
HSPA1B	5.83701e-37	-0.882906	0.189	0.333	1.62053e-32	0.567568	NR
LYZ	0	-1.05727	0.983	0.999	0	0.983984	NR
IER3	9.12955e-118	-1.2413	0.221	0.5	2.53464e-113	0.442	NR
TNFAIP3	2.61722e-108	-1.34844	0.271	0.525	7.26619e-104	0.51619	NR
CCL3L1	2.41012e-103	-1.38578	0.165	0.423	6.69121e-99	0.390071	NR
NFKBIA	2.98911e-104	-1.45024	0.818	0.85	8.29866e-100	0.962353	NR
CXCL8	9.9504e-53	-1.45329	0.348	0.513	2.76253e-48	0.678363	NR
CCL3	2.21847e-109	-1.50132	0.246	0.51	6.15915e-105	0.482353	NR
IL1B	2.52694e-96	-1.5394	0.148	0.394	7.01554e-92	0.375635	NR
G0S2	7.10457e-116	-1.77979	0.03	0.253	1.97244e-111	0.118577	NR
FCGR3A	8.97851e-101	1.7415	0.433	0.205	2.4927e-96	2.1122	R
CDKN1C	5.61596e-66	1.10213	0.215	0.065	1.55916e-61	3.30769	R
MS4A4A	2.16584e-199	1.07631	0.407	0.082	6.01302e-195	4.96341	R
IFITM3	1.90438e-127	1.07001	0.874	0.763	5.28713e-123	1.14548	R
MS4A7	9.79655e-16	0.917999	0.541	0.521	2.71982e-11	1.03839	R
HLA-DRB5	4.04104e-50	0.879547	0.732	0.671	1.12191e-45	1.09091	R
CLU	8.94229e-98	0.870649	0.308	0.096	2.48265e-93	3.20833	R
PLAC8	5.12504e-80	0.833039	0.591	0.41	1.42287e-75	1.44146	R
IFI27	5.1737e-98	0.814132	0.138	0.003	1.43637e-93	45.9999	R
NAP1L1	2.34881e-07	0.807054	0.871	0.906	0.00652099	0.961369	R
NKG7	1.16555e-50	0.772204	0.362	0.194	3.23591e-46	1.86598	R
CCL5	2.09702e-19	0.758004	0.305	0.215	5.82197e-15	1.4186	R
RNASE1	4.69721e-71	0.701284	0.139	0.018	1.30409e-66	7.72222	R
GNLY	1.00484e-19	0.684334	0.29	0.198	2.78973e-15	1.46465	R
RPS19	2.0567e-127	0.682944	0.976	0.953	5.71002e-123	1.02413	R
IFITM2	2.62407e-42	0.682319	0.912	0.92	7.28519e-38	0.991304	R
SMIM25	3.40959e-37	0.659655	0.511	0.396	9.46605e-33	1.2904	R
TCF7L2	2.70518e-27	0.645525	0.277	0.174	7.5104e-23	1.59195	R
CSF1R	2.0058e-41	0.643583	0.554	0.447	5.56869e-37	1.23937	R
SIGLEC10	6.42862e-24	0.578698	0.351	0.254	1.78478e-19	1.38189	R
RNASE2	5.01981e-20	0.56012	0.415	0.335	1.39365e-15	1.23881	R
FKBP5	9.88075e-38	0.535538	0.414	0.287	2.74319e-33	1.44251	R
RHOC	2.59244e-52	0.533988	0.182	0.056	7.19738e-48	3.25	R
SPN	3.79358e-10	0.525701	0.481	0.46	1.05321e-05	1.04565	R
CCND3	3.63688e-49	0.523257	0.614	0.491	1.00971e-44	1.25051	R
HLA-B	0	0.513946	1	1	0	1	R
NR4A1	4.0485e-19	0.512339	0.254	0.168	1.12399e-14	1.5119	R
LY6E	5.86236e-41	0.504117	0.43	0.282	1.62757e-36	1.52482	R
CUX1	6.12712e-12	0.501195	0.494	0.46	1.70107e-07	1.07391	R
PAG1	5.27208e-29	0.500224	0.288	0.175	1.46369e-24	1.64571	R
TIMP1	5.22079e-25	0.494978	0.555	0.481	1.44945e-20	1.15385	R
FGFBP2	4.13129e-13	0.490395	0.149	0.089	1.14697e-08	1.67416	R
ATP1B3	2.65764e-29	0.487234	0.552	0.465	7.37842e-25	1.1871	R
CPT1A	7.76252e-43	0.482867	0.407	0.258	2.15511e-38	1.57752	R
IL32	4.34108e-18	0.481895	0.263	0.177	1.20521e-13	1.48588	R
CXCL16	7.06443e-12	0.475709	0.446	0.402	1.9613e-07	1.10945	R
GNB2	1.31746e-47	0.469309	0.509	0.346	3.65765e-43	1.4711	R
WSB1	5.23467e-37	0.465266	0.8	0.768	1.4533e-32	1.04167	R
SOD1	2.58398e-20	0.446454	0.492	0.42	7.17391e-16	1.17143	R
MT2A	4.29143e-29	0.44306	0.495	0.386	1.19143e-24	1.28238	R
TUBA1B	1.14452e-23	0.440679	0.561	0.487	3.17753e-19	1.15195	R
FAM118A	1.66691e-28	0.439059	0.251	0.146	4.62785e-24	1.71918	R
RNF149	3.75004e-35	0.437472	0.635	0.544	1.04112e-30	1.16728	R
MTSS1	8.41792e-27	0.436714	0.237	0.135	2.33707e-22	1.75556	R
PRF1	1.00827e-12	0.435345	0.154	0.095	2.79926e-08	1.62105	R
MYL6	6.8608e-67	0.431339	0.943	0.922	1.90476e-62	1.02278	R
PPIA	2.66709e-79	0.431067	0.936	0.917	7.40463e-75	1.02072	R
COX6C	3.80689e-44	0.417081	0.74	0.673	1.05691e-39	1.09955	R
EVL	4.50317e-26	0.415762	0.252	0.149	1.25021e-21	1.69128	R
GZMA	1.90396e-15	0.409914	0.156	0.09	5.28596e-11	1.73333	R
MARCO	5.38243e-45	0.403527	0.169	0.057	1.49432e-40	2.96491	R
CST7	4.84709e-19	0.402536	0.166	0.09	1.3457e-14	1.84444	R
RPS9	5.81212e-70	0.397226	0.945	0.922	1.61362e-65	1.02495	R
HLA-DQB1	2.93562e-09	0.392419	0.49	0.461	8.15017e-05	1.06291	R
C6orf48	1.40781e-26	0.39199	0.533	0.438	3.9085e-22	1.21689	R
RUNX3	4.20412e-14	0.388156	0.351	0.282	1.16719e-09	1.24468	R
CD163	9.67958e-08	0.385508	0.404	0.392	0.00268734	1.03061	R
SECTM1	1.63749e-21	0.382967	0.477	0.389	4.54617e-17	1.22622	R
BTN3A2	1.8938e-20	0.382437	0.373	0.279	5.25777e-16	1.33692	R
RASGRP2	7.10428e-23	0.379402	0.339	0.239	1.97236e-18	1.41841	R
INSIG1	3.71846e-12	0.37573	0.175	0.118	1.03236e-07	1.48305	R
TCIRG1	6.49246e-21	0.372687	0.39	0.299	1.8025e-16	1.30435	R
SIDT2	4.96774e-21	0.369963	0.205	0.121	1.37919e-16	1.69421	R
GZMH	7.33348e-13	0.369095	0.157	0.096	2.03599e-08	1.63542	R
HLA-DQA1	6.69794e-11	0.36855	0.287	0.223	1.85955e-06	1.287	R
CD300A	1.46041e-21	0.36831	0.375	0.276	4.05454e-17	1.3587	R
SAT1	1.14909e-28	0.366858	0.944	0.915	3.19021e-24	1.03169	R
CTSL	2.10953e-24	0.365802	0.157	0.074	5.85669e-20	2.12162	R
RPSA	2.33107e-31	0.364557	0.755	0.705	6.47176e-27	1.07092	R
ADGRE2	4.46827e-11	0.364437	0.373	0.319	1.24053e-06	1.16928	R
EMP3	1.93557e-35	0.363989	0.911	0.885	5.37373e-31	1.02938	R
FCGR1A	6.68094e-26	0.363082	0.244	0.143	1.85483e-21	1.70629	R
LILRB2	1.28644e-15	0.359127	0.844	0.855	3.57155e-11	0.987135	R
DRAP1	1.69126e-15	0.358774	0.448	0.385	4.69545e-11	1.16364	R
LTA4H	6.37735e-21	0.357757	0.771	0.759	1.77054e-16	1.01581	R
MSR1	1.80228e-30	0.356277	0.115	0.038	5.00368e-26	3.02632	R
GZMB	1.46772e-16	0.355806	0.124	0.062	4.07482e-12	2	R
ADGRE5	1.49588e-16	0.350854	0.601	0.553	4.15302e-12	1.0868	R
ATP1A1	3.10285e-17	0.347328	0.463	0.394	8.61443e-13	1.17513	R
PNPLA6	8.66275e-23	0.343502	0.304	0.203	2.40504e-18	1.49754	R
PHC2	1.71559e-18	0.339396	0.373	0.291	4.763e-14	1.28179	R
VAMP5	2.53655e-16	0.328858	0.349	0.268	7.04222e-12	1.30224	R
CTSC	1.1933e-12	0.327495	0.604	0.589	3.31297e-08	1.02547	R
ARAP1	2.7899e-14	0.325161	0.349	0.276	7.74561e-10	1.26449	R
TRBC2	6.83304e-08	0.324356	0.192	0.143	0.00189706	1.34266	R
SH3BP2	8.65635e-15	0.323746	0.434	0.366	2.40326e-10	1.18579	R
IGKC	1.65046e-16	0.323533	0.443	0.363	4.58217e-12	1.22039	R
KLRD1	9.893e-17	0.323175	0.144	0.077	2.74659e-12	1.87013	R
SLAMF7	7.90593e-14	0.322887	0.17	0.105	2.19492e-09	1.61905	R
RPS18	3.02554e-70	0.322841	0.995	0.989	8.39982e-66	1.00607	R
CIRBP	2.24189e-12	0.320532	0.528	0.491	6.22417e-08	1.07536	R
DDX5	6.34363e-36	0.318974	0.92	0.899	1.76118e-31	1.02336	R
LTB	2.08902e-15	0.318665	0.158	0.091	5.79975e-11	1.73626	R
RPL28	1.85323e-59	0.312543	0.984	0.972	5.14512e-55	1.01235	R
CNIH4	4.44708e-14	0.3119	0.388	0.32	1.23464e-09	1.2125	R
IFI6	2.02242e-33	0.310807	0.62	0.475	5.61485e-29	1.30526	R
TMEM259	3.77595e-14	0.309254	0.335	0.263	1.04832e-09	1.27376	R
SEM1	1.66818e-19	0.309043	0.483	0.393	4.63136e-15	1.22901	R
CYFIP2	1.24143e-10	0.308374	0.228	0.17	3.4466e-06	1.34118	R
CD47	2.17308e-13	0.307598	0.429	0.368	6.03312e-09	1.16576	R
GBP1	5.78153e-12	0.307092	0.233	0.168	1.60513e-07	1.3869	R
TUBA1A	1.64344e-14	0.306458	0.509	0.445	4.56269e-10	1.14382	R
PITPNM1	1.20003e-11	0.305859	0.326	0.262	3.33165e-07	1.24427	R
POMP	4.61865e-15	0.305428	0.559	0.52	1.28228e-10	1.075	R
PAPSS2	4.4461e-29	0.303562	0.134	0.051	1.23437e-24	2.62745	R
TRAC	6.3277e-13	0.303512	0.143	0.084	1.75676e-08	1.70238	R
ZNF703	2.27833e-07	0.302366	0.198	0.155	0.00632532	1.27742	R
PKN1	1.18705e-11	0.302262	0.388	0.329	3.29561e-07	1.17933	R
IFNGR1	2.33647e-12	0.298309	0.472	0.427	6.48674e-08	1.10539	R
SLC25A3	1.17898e-26	0.297054	0.754	0.716	3.27319e-22	1.05307	R
LENG8	1.53507e-12	0.295396	0.649	0.614	4.26183e-08	1.057	R
TMPO	1.27994e-10	0.293453	0.386	0.332	3.5535e-06	1.16265	R
NEURL1	4.69013e-24	0.293223	0.102	0.036	1.30212e-19	2.83333	R
ADA	2.51435e-21	0.292368	0.123	0.055	6.9806e-17	2.23636	R
MX1	6.93458e-21	0.291725	0.285	0.182	1.92525e-16	1.56593	R
NDUFS5	5.84214e-17	0.291646	0.5	0.435	1.62195e-12	1.14943	R
SLC11A1	5.43299e-13	0.290174	0.6	0.558	1.50836e-08	1.07527	R
ABI3	8.91341e-13	0.289637	0.239	0.172	2.47463e-08	1.38953	R
COX17	1.45397e-14	0.289609	0.302	0.227	4.03665e-10	1.3304	R
RPS26	1.44199e-30	0.288907	0.897	0.875	4.00339e-26	1.02514	R
MVP	4.82509e-16	0.287982	0.271	0.188	1.33959e-11	1.44149	R
CD3E	1.40295e-07	0.286332	0.18	0.134	0.003895	1.34328	R
DUSP5	2.12896e-07	0.286322	0.144	0.105	0.00591062	1.37143	R
RPS29	5.0123e-73	0.285038	0.997	0.995	1.39156e-68	1.00201	R
PNKD	1.06177e-13	0.285023	0.395	0.318	2.94778e-09	1.24214	R
SRI	1.21905e-10	0.284509	0.36	0.305	3.38445e-06	1.18033	R
RNF213	1.15611e-13	0.283206	0.55	0.492	3.20972e-09	1.11789	R
SH3BGRL3	5.35969e-67	0.282147	0.998	0.999	1.48801e-62	0.998999	R
RPL36	2.54207e-29	0.282043	0.917	0.907	7.05754e-25	1.01103	R
UTRN	8.0784e-08	0.281456	0.354	0.312	0.00224281	1.13462	R
ETS1	4.57832e-14	0.281107	0.173	0.106	1.27108e-09	1.63208	R
RPL35	9.37157e-26	0.280676	0.82	0.797	2.60183e-21	1.02886	R
IFITM1	3.98927e-16	0.28018	0.125	0.065	1.10754e-11	1.92308	R
EWSR1	2.81449e-14	0.27924	0.612	0.583	7.81388e-10	1.04974	R
KLF2	4.29024e-10	0.279193	0.71	0.697	1.1911e-05	1.01865	R
HMOX1	9.45794e-07	0.279171	0.353	0.319	0.0262581	1.10658	R
RPS27L	1.778e-10	0.278829	0.337	0.282	4.93627e-06	1.19504	R
AP2A1	2.00873e-08	0.278303	0.324	0.276	0.000557684	1.17391	R
ITGAL	1.38116e-06	0.278053	0.544	0.53	0.0383451	1.02642	R
CD81	2.8321e-12	0.277505	0.272	0.205	7.86275e-08	1.32683	R
CTSB	3.58901e-17	0.277376	0.921	0.954	9.96417e-13	0.965409	R
HSPH1	1.37818e-10	0.274999	0.239	0.178	3.82624e-06	1.3427	R
SELPLG	9.13185e-12	0.271784	0.558	0.524	2.53528e-07	1.06489	R
STAB1	5.37283e-07	0.271476	0.385	0.352	0.0149166	1.09375	R
EML3	1.7998e-12	0.271399	0.25	0.182	4.9968e-08	1.37363	R
EPSTI1	3.78114e-13	0.270994	0.256	0.184	1.04976e-08	1.3913	R
PTPN1	1.11289e-07	0.269946	0.302	0.259	0.00308972	1.16602	R
PTMA	8.64066e-56	0.269824	0.998	0.998	2.39891e-51	1	R
HSPB1	4.80294e-10	0.269527	0.202	0.148	1.33344e-05	1.36486	R
UCP2	7.05541e-17	0.268631	0.828	0.826	1.95879e-12	1.00242	R
RHOB	1.18848e-07	0.267929	0.818	0.814	0.00329958	1.00491	R
CD2	3.59887e-12	0.26607	0.146	0.089	9.99154e-08	1.64045	R
LPCAT1	2.27802e-15	0.265237	0.218	0.142	6.32448e-11	1.53521	R
CDH23	1.70571e-11	0.26476	0.149	0.095	4.73557e-07	1.56842	R
CSK	2.09145e-11	0.264115	0.607	0.575	5.8065e-07	1.05565	R
MYO1G	1.26194e-13	0.263949	0.311	0.237	3.50353e-09	1.31224	R
ATP5PD	5.84556e-17	0.263935	0.673	0.643	1.6229e-12	1.04666	R
TSPAN14	5.12883e-12	0.263554	0.478	0.421	1.42392e-07	1.13539	R
TLR2	3.51406e-10	0.262606	0.453	0.406	9.75609e-06	1.11576	R
CELF2	4.55836e-09	0.262295	0.573	0.539	0.000126554	1.06308	R
RARA	1.64327e-08	0.261149	0.366	0.321	0.000456222	1.14019	R
ARRDC2	1.36269e-08	0.261143	0.239	0.19	0.000378322	1.25789	R
SNRPG	2.20833e-11	0.259827	0.432	0.381	6.13098e-07	1.13386	R
MACF1	1.95819e-09	0.258093	0.351	0.295	5.43652e-05	1.18983	R
ATM	4.82074e-08	0.257427	0.303	0.255	0.00133838	1.18824	R
XAF1	1.79345e-11	0.257407	0.548	0.488	4.97916e-07	1.12295	R
C3AR1	1.0045e-21	0.257154	0.139	0.064	2.7888e-17	2.17187	R
FAM20A	4.51908e-42	0.256214	0.102	0.019	1.25463e-37	5.36842	R
CSTB	1.89481e-13	0.255975	0.788	0.782	5.26057e-09	1.00767	R
SYNE2	6.11674e-13	0.253577	0.129	0.073	1.69819e-08	1.76712	R
CCR2	2.05401e-07	0.253149	0.307	0.259	0.00570254	1.18533	R
RSRP1	7.15094e-10	0.252856	0.615	0.579	1.98532e-05	1.06218	R
CHST2	9.45514e-14	0.250253	0.16	0.097	2.62503e-09	1.64948	R
SIGLEC1	1.11336e-18	0.250019	0.111	0.049	3.09101e-14	2.26531	R
