# Supplementary material for: S100A9+CD14+ monocytes contribute to anti-PD-1 immunotherapy resistance in advanced hepatocellular carcinoma by attenuating T cell-mediated antitumor function
Source: J Exp Clin Cancer Res. 2024 Mar 8;43:72. doi: 10.1186/s13046-024-02985-1 (PMC10921725; doi:10.1186/s13046-024-02985-1)
Supplement: Supplementary file 11 — Additional file 11:Supplementary Table S5. Differentially expressed genes between responder and non-responder in NK. [file 13046_2024_2985_MOESM11_ESM.xls]

## Sheet: Table S5
Supplementary Table S5. Differentially expressed genes between responder and non-responder in NK
symbol	p_val	avg_log2FC	pct.1	pct.2	p_val_adj	pctFC	enriched in
KLF6	3.53e-15	-0.254129	0.571	0.649	9.81e-11	0.879815	NR
JUNB	1.1e-09	-0.257633	0.41	0.479	3.05e-05	0.85595	NR
LGALS3	1.5e-08	-0.257681	0.078	0.116	0.000416255	0.672414	NR
PTPN12	2.31e-11	-0.25939	0.277	0.35	6.41e-07	0.791429	NR
FGR	4.87e-17	-0.261263	0.589	0.673	1.35e-12	0.875186	NR
PPP1R15A	4.57e-09	-0.261431	0.146	0.197	0.000126951	0.741117	NR
HLA-C	8.85e-93	-0.27155	0.998	0.999	2.46e-88	0.998999	NR
RAP1GAP2	3.05e-11	-0.272438	0.168	0.229	8.46e-07	0.733624	NR
CD3G	1.58e-07	-0.28032	0.115	0.155	0.00438119	0.741936	NR
CEP78	6.93e-15	-0.283923	0.353	0.439	1.93e-10	0.8041	NR
MT-ATP8	3.46e-17	-0.2855	0.849	0.868	9.59e-13	0.978111	NR
F2R	3.3e-14	-0.285565	0.274	0.355	9.15e-10	0.771831	NR
TRGC2	5.46e-07	-0.287213	0.216	0.262	0.0151464	0.824427	NR
PALLD	2.34e-12	-0.289173	0.07	0.117	6.48e-08	0.598291	NR
CD63	4.75e-17	-0.290816	0.413	0.508	1.32e-12	0.812992	NR
LPAR6	1.02e-13	-0.291264	0.091	0.146	2.83e-09	0.623288	NR
TRBC1	7.55e-26	-0.291591	0.622	0.726	2.1e-21	0.856749	NR
PAG1	2.39e-09	-0.291983	0.089	0.13	6.63e-05	0.684615	NR
HLA-A	2.49e-115	-0.29444	0.998	0.999	6.9e-111	0.998999	NR
SERPINB6	3.18e-12	-0.294764	0.118	0.174	8.82e-08	0.678161	NR
SKAP2	2.66e-16	-0.294873	0.134	0.207	7.39e-12	0.647343	NR
ARHGEF3	1.54e-15	-0.298522	0.283	0.37	4.26e-11	0.764865	NR
RHOB	5.39e-13	-0.308703	0.127	0.189	1.5e-08	0.671958	NR
IL32	3.23e-39	-0.312548	0.803	0.896	8.95e-35	0.896205	NR
JUND	1.64e-07	-0.332479	0.582	0.611	0.00454594	0.952537	NR
UTS2	2.43e-17	-0.353082	0.134	0.207	6.75e-13	0.647343	NR
TRGC1	5.12e-18	-0.363528	0.254	0.342	1.42e-13	0.74269	NR
IGFBP7	6.04e-15	-0.365124	0.136	0.202	1.68e-10	0.673267	NR
DRAXIN	2.89e-22	-0.3748	0.053	0.113	8.03e-18	0.469027	NR
KLRG1	3.31e-20	-0.375707	0.221	0.313	9.18e-16	0.70607	NR
ZFP36	2.67e-17	-0.376892	0.437	0.526	7.42e-13	0.830798	NR
PLEK	5.23e-58	-0.394712	0.805	0.897	1.45e-53	0.897436	NR
SYK	3.07e-22	-0.396932	0.091	0.164	8.52e-18	0.554878	NR
CD3D	2.14e-16	-0.402783	0.123	0.19	5.94e-12	0.647368	NR
FOS	2e-09	-0.412519	0.219	0.274	5.55e-05	0.79927	NR
CAST	1.31e-35	-0.412627	0.517	0.647	3.64e-31	0.799073	NR
PTMS	1.49e-23	-0.424702	0.236	0.34	4.13e-19	0.694118	NR
JUN	1.47e-21	-0.617954	0.381	0.469	4.08e-17	0.812367	NR
NFKBIA	1.33e-26	-0.733672	0.18	0.277	3.69e-22	0.64982	NR
CD3E	4.59e-90	-0.748308	0.466	0.66	1.28e-85	0.706061	NR
MYOM2	2.27e-224	1.87291	0.416	0.088	6.3e-220	4.72727	R
XIST	2.26e-24	0.645499	0.198	0.114	6.26e-20	1.73684	R
SYTL3	1.71e-34	0.619208	0.29	0.178	4.75e-30	1.62921	R
SELL	6.91e-37	0.615136	0.298	0.176	1.92e-32	1.69318	R
SLA2	1.06e-24	0.586878	0.273	0.183	2.95e-20	1.4918	R
HLA-B	0	0.555122	1	0.998	0	1.002	R
SPOCK2	4.52e-27	0.501967	0.504	0.401	1.25e-22	1.25686	R
KIR3DL1	2.81e-17	0.48059	0.127	0.07	7.79e-13	1.81429	R
BTN3A2	1.08e-36	0.475024	0.566	0.445	3e-32	1.27191	R
SH2D2A	4.26e-25	0.466162	0.464	0.367	1.18e-20	1.26431	R
KIR2DL1	1.85e-13	0.447577	0.164	0.108	5.13e-09	1.51852	R
CREM	4.68e-16	0.424028	0.121	0.066	1.3e-11	1.83333	R
FKBP5	3.17e-20	0.411917	0.145	0.077	8.81e-16	1.88312	R
ISG20	1.11e-15	0.384405	0.179	0.116	3.09e-11	1.5431	R
GZMB	1.86e-37	0.382912	0.854	0.806	5.16e-33	1.05955	R
HLA-DPB1	1.37e-19	0.36095	0.504	0.425	3.79e-15	1.18588	R
RPLP1	5.5e-45	0.360197	0.87	0.807	1.53e-40	1.07807	R
CEMIP2	8.13e-11	0.352255	0.2	0.146	2.26e-06	1.36986	R
CPT1A	1.46e-14	0.348237	0.241	0.17	4.07e-10	1.41765	R
AUTS2	6.88e-10	0.348232	0.181	0.133	1.91e-05	1.3609	R
ITGB1	1.43e-22	0.346311	0.604	0.517	3.97e-18	1.16828	R
TCF25	1.82e-12	0.345395	0.388	0.322	5.06e-08	1.20497	R
MT2A	5.02e-12	0.337076	0.212	0.153	1.39e-07	1.38562	R
TRAC	1.23e-07	0.332688	0.269	0.225	0.00340199	1.19556	R
PDE3B	1.27e-10	0.330468	0.164	0.114	3.53e-06	1.4386	R
CMIP	4.91e-10	0.32401	0.372	0.316	1.36e-05	1.17722	R
RPLP0	1.34e-16	0.316088	0.533	0.465	3.73e-12	1.14624	R
HLA-DRB5	9.83e-10	0.307632	0.228	0.174	2.73e-05	1.31034	R
CD74	5.46e-13	0.285967	0.83	0.826	1.52e-08	1.00484	R
IFITM3	1.87e-09	0.269342	0.377	0.325	5.2e-05	1.16	R
RPL28	6.23e-25	0.265413	0.845	0.805	1.73e-20	1.04969	R
C6orf48	1.14e-07	0.262623	0.23	0.184	0.00315613	1.25	R
METRNL	1.3e-07	0.262247	0.197	0.153	0.00360925	1.28758	R
BRD7	4.68e-08	0.259757	0.215	0.168	0.0012992	1.27976	R
GPR171	5.86e-08	0.255712	0.179	0.134	0.00162676	1.33582	R
DDIT4	3.25e-09	0.254035	0.246	0.192	9.02e-05	1.28125	R
ADGRE5	5.36e-09	0.253135	0.441	0.389	0.000148909	1.13368	R
