# Supplementary material for: S100A9+CD14+ monocytes contribute to anti-PD-1 immunotherapy resistance in advanced hepatocellular carcinoma by attenuating T cell-mediated antitumor function
Source: J Exp Clin Cancer Res. 2024 Mar 8;43:72. doi: 10.1186/s13046-024-02985-1 (PMC10921725; doi:10.1186/s13046-024-02985-1)
Supplement: Supplementary file 12 — Additional file 12:Supplementary Table S6. Differentially expressed genes between responder and non-responder in dendritic cell. [file 13046_2024_2985_MOESM12_ESM.xls]

## Sheet: Table S6
Supplementary Table S6. Differentially expressed genes between responder and non-responder in dendritic cell
symbol	p_val	avg_log2FC	pct.1	pct.2	p_val_adj	pctFC	enriched in
HLA-DRB5	7.33473e-38	1.21597	0.972	0.94	2.03634e-33	1.03404	R
FAM118A	1.28056e-06	0.665701	0.458	0.328	0.0355521	1.39634	R
HLA-B	9.88435e-37	0.658348	0.997	1	2.74419e-32	0.997	R
MYL6	1.15527e-14	0.533228	0.955	0.94	3.20738e-10	1.01596	R
GNB2	1.79421e-07	0.491181	0.503	0.336	0.00498128	1.49702	R
HLA-DQB1	9.25058e-08	0.466762	0.958	0.932	0.00256824	1.0279	R
TMSB4X	4.87566e-10	0.384879	0.997	1	1.35363e-05	0.997	R
B2M	3.24001e-13	0.301182	1	1	8.99524e-09	1	R
OAZ1	6.11024e-07	0.290354	0.972	0.977	0.0169639	0.994882	R
RPS9	6.66097e-07	0.28273	0.969	0.957	0.0184929	1.01254	R
RPS21	7.76631e-08	0.278707	0.983	0.991	0.00215616	0.991927	R
RPLP1	2.67778e-09	0.271823	0.99	0.997	7.43431e-05	0.992979	R
ATP5F1E	5.40491e-07	0.27024	0.99	0.989	0.0150056	1.00101	R
RPS18	1.44321e-10	0.269629	1	0.997	4.00678e-06	1.00301	R
RPS19	1.60356e-07	0.253066	0.993	0.991	0.00445196	1.00202	R
HLA-DQB2	1.06353e-07	-0.291746	0.135	0.33	0.00295267	0.409091	NR
ITGA5	1.41171e-06	-0.292722	0.212	0.422	0.0391934	0.50237	NR
CPED1	1.08345e-06	-0.306225	0.097	0.254	0.0300799	0.38189	NR
OGFRL1	6.25617e-07	-0.307316	0.444	0.661	0.017369	0.67171	NR
NARS	1.30116e-06	-0.320184	0.253	0.462	0.0361242	0.547619	NR
RSL1D1	7.89725e-07	-0.329936	0.517	0.746	0.0219251	0.693029	NR
HNRNPU	9.76587e-07	-0.334999	0.715	0.866	0.027113	0.825635	NR
HLA-DRB1	2.13123e-09	-0.33571	0.997	1	5.91694e-05	0.997	NR
UBE2D1	1.28627e-07	-0.33775	0.184	0.39	0.00357106	0.471795	NR
IQGAP1	3.81732e-07	-0.346829	0.74	0.886	0.010598	0.835214	NR
DIAPH2	9.35732e-07	-0.352448	0.16	0.348	0.0259787	0.45977	NR
GLIPR1	2.27405e-08	-0.352547	0.819	0.934	0.000631343	0.876874	NR
NCOR1	8.41937e-08	-0.359361	0.274	0.507	0.00233747	0.540434	NR
HSP90AA1	1.33623e-06	-0.367037	0.885	0.957	0.0370978	0.924765	NR
ID1	6.09726e-09	-0.375186	0.021	0.157	0.000169278	0.133758	NR
RPS6KA3	1.41863e-06	-0.380054	0.486	0.681	0.0393854	0.713656	NR
CTSH	3.49896e-07	-0.380939	0.562	0.764	0.00971417	0.735602	NR
HLA-A	4.9002e-13	-0.390499	0.993	1	1.36044e-08	0.993	NR
MATR3	2.45018e-07	-0.391254	0.497	0.707	0.00680242	0.70297	NR
LPCAT2	1.76632e-07	-0.391473	0.215	0.422	0.00490382	0.509479	NR
SMDT1	2.99837e-07	-0.392596	0.514	0.726	0.00832437	0.707989	NR
CDC42	1.0502e-10	-0.403939	0.875	0.937	2.91566e-06	0.933831	NR
DPYD	3.17143e-07	-0.410436	0.226	0.439	0.00880483	0.514806	NR
CITED2	3.11661e-07	-0.420609	0.177	0.373	0.00865266	0.474531	NR
CTSS	1.22812e-06	-0.458397	0.865	0.952	0.0340963	0.908613	NR
CD302	1.80219e-07	-0.463076	0.535	0.718	0.00500342	0.745125	NR
HNRNPD	3.11501e-10	-0.463536	0.618	0.806	8.6482e-06	0.766749	NR
CYBB	5.78327e-07	-0.46443	0.562	0.738	0.0160561	0.761518	NR
ACTR2	1.70074e-15	-0.48434	0.92	0.983	4.72177e-11	0.93591	NR
SH3KBP1	1.09782e-08	-0.490639	0.656	0.821	0.000304787	0.799026	NR
JUND	9.84287e-08	-0.505863	0.92	0.932	0.00273268	0.987124	NR
CCL3	1.26622e-06	-0.506028	0.128	0.299	0.035154	0.428094	NR
IER5	6.02543e-09	-0.523265	0.368	0.604	0.000167284	0.609272	NR
MNDA	2.74496e-09	-0.534759	0.688	0.829	7.62083e-05	0.829916	NR
KCTD12	3.85134e-13	-0.556307	0.674	0.866	1.06925e-08	0.778291	NR
CAST	6.13869e-11	-0.563784	0.569	0.803	1.70428e-06	0.708593	NR
GADD45B	2.80361e-09	-0.606352	0.299	0.527	7.78366e-05	0.567362	NR
HBEGF	8.805e-07	-0.608088	0.087	0.231	0.0244453	0.376623	NR
HSPA1B	8.1127e-07	-0.614491	0.135	0.299	0.0225233	0.451505	NR
FOSB	1.54211e-06	-0.645066	0.538	0.678	0.0428135	0.79351	NR
EGR1	1.81541e-07	-0.658371	0.24	0.442	0.00504011	0.542986	NR
HLA-DQA2	1.12844e-14	-0.730934	0.497	0.812	3.13289e-10	0.612069	NR
F13A1	1.88222e-12	-0.777313	0.163	0.422	5.22562e-08	0.386256	NR
IL1B	3.55215e-08	-0.785316	0.184	0.385	0.000986182	0.477922	NR
CXCL8	1.81983e-09	-0.7855	0.097	0.293	5.05239e-05	0.331058	NR
LYZ	2.30501e-18	-0.802334	0.896	0.932	6.39939e-14	0.961373	NR
NFKBIA	1.1504e-12	-1.01955	0.573	0.789	3.19385e-08	0.726236	NR
ZFP36	5.93381e-14	-1.05757	0.826	0.915	1.6474e-09	0.902732	NR
