# Supplementary material for: S100A9+CD14+ monocytes contribute to anti-PD-1 immunotherapy resistance in advanced hepatocellular carcinoma by attenuating T cell-mediated antitumor function
Source: J Exp Clin Cancer Res. 2024 Mar 8;43:72. doi: 10.1186/s13046-024-02985-1 (PMC10921725; doi:10.1186/s13046-024-02985-1)
Supplement: Supplementary file 13 — Additional file 13:Supplementary Table S7. Differentially expressed genes between responder and non-responder in T cell. [file 13046_2024_2985_MOESM13_ESM.xls]

## Sheet: Table S7
Supplementary Table S7. Differentially expressed genes between responder and non-responder in T cell
symbol	p_val	avg_log2FC	pct.1	pct.2	p_val_adj	pctFC	enriched in
MYOM2	2.56e-120	1.1333	0.155	0.015	7.11e-116	10.3333	R
IGKC	4.11e-26	0.688357	0.253	0.182	1.14e-21	1.39011	R
HLA-B	0	0.647218	0.999	0.999	0	1	R
CD7	1.84e-51	0.617653	0.362	0.254	5.12e-47	1.4252	R
GZMB	5.08e-49	0.606043	0.437	0.322	1.41e-44	1.35714	R
CD8A	1.55e-53	0.541256	0.491	0.357	4.31e-49	1.37535	R
KLRD1	2.22e-47	0.527153	0.441	0.319	6.16e-43	1.38245	R
CPT1A	9.07e-40	0.506999	0.23	0.136	2.52e-35	1.69118	R
LPCAT1	8.01e-40	0.506137	0.206	0.115	2.22e-35	1.7913	R
PRF1	8.06e-40	0.505882	0.505	0.411	2.24e-35	1.22871	R
CD300A	3.09e-42	0.492007	0.165	0.078	8.59e-38	2.11538	R
RPS26	6.11e-148	0.489149	0.925	0.787	1.7e-143	1.17535	R
HCST	1.41e-55	0.471436	0.642	0.574	3.91e-51	1.11847	R
GZMH	3.14e-41	0.467565	0.564	0.465	8.72e-37	1.2129	R
HLA-DPB1	8.7e-31	0.465618	0.399	0.321	2.41e-26	1.24299	R
GZMA	1.69e-36	0.451574	0.585	0.51	4.69e-32	1.14706	R
TYROBP	3.98e-09	0.445714	0.189	0.156	0.000110614	1.21154	R
RNF166	3.42e-28	0.416237	0.223	0.146	9.49e-24	1.5274	R
CST7	3.79e-37	0.406369	0.564	0.472	1.05e-32	1.19492	R
GNB2	2.07e-31	0.393821	0.155	0.082	5.75e-27	1.89024	R
CX3CR1	5.38e-26	0.387266	0.426	0.343	1.49e-21	1.24198	R
CD8B	1.47e-16	0.385691	0.25	0.191	4.07e-12	1.3089	R
HLA-DPA1	4.04e-18	0.382402	0.38	0.329	1.12e-13	1.15502	R
CCND3	1.2e-19	0.373383	0.468	0.442	3.33e-15	1.05882	R
ACTG1	6.34e-48	0.370644	0.848	0.858	1.76e-43	0.988345	R
TSC22D4	3.01e-17	0.370109	0.262	0.207	8.37e-13	1.2657	R
BTN3A2	1.57e-23	0.36846	0.506	0.466	4.36e-19	1.08584	R
PARP10	5.15e-20	0.363001	0.114	0.065	1.43e-15	1.75385	R
FKBP5	3.41e-13	0.36264	0.247	0.202	9.45e-09	1.22277	R
FLNA	4.59e-19	0.360593	0.41	0.361	1.28e-14	1.13573	R
AKNA	7.65e-19	0.360408	0.477	0.441	2.12e-14	1.08163	R
CCL4L2	5.28e-12	0.359021	0.107	0.07	1.47e-07	1.52857	R
CCL5	1.18e-43	0.355768	0.743	0.659	3.28e-39	1.12747	R
RPS18	6.4e-135	0.347727	0.997	0.991	1.78e-130	1.00605	R
SYTL3	2.71e-12	0.340698	0.174	0.133	7.51e-08	1.30827	R
NKG7	2.93e-39	0.336341	0.701	0.602	8.12e-35	1.16445	R
2023-09-01	3.64e-11	0.331729	0.361	0.332	1.01e-06	1.08735	R
TRG-AS1	1.1e-10	0.330918	0.225	0.185	3.06e-06	1.21622	R
APOBEC3G	4.6e-14	0.3295	0.391	0.35	1.28e-09	1.11714	R
GIMAP7	9.54e-32	0.327946	0.573	0.496	2.65e-27	1.15524	R
GAPDH	4.13e-24	0.320054	0.669	0.673	1.15e-19	0.994056	R
LITAF	2.99e-23	0.318051	0.618	0.596	8.3e-19	1.03691	R
ADGRE5	8.11e-08	0.316805	0.331	0.312	0.00225115	1.0609	R
PSAP	1.08e-14	0.315405	0.485	0.47	3e-10	1.03191	R
FGFBP2	2.22e-18	0.313245	0.521	0.45	6.15e-14	1.15778	R
NEAT1	3.37e-08	0.313122	0.423	0.409	0.000935816	1.03423	R
OAZ1	4.75e-28	0.3118	0.63	0.618	1.32e-23	1.01942	R
SLA2	3.71e-07	0.309867	0.167	0.139	0.0103075	1.20144	R
APMAP	6.1e-13	0.309519	0.349	0.304	1.69e-08	1.14803	R
GSDMD	2.4e-17	0.309421	0.11	0.064	6.66e-13	1.71875	R
ALOX5AP	3.06e-07	0.307874	0.268	0.245	0.00848226	1.09388	R
GZMM	4.29e-13	0.307857	0.187	0.141	1.19e-08	1.32624	R
PPP1R18	1.82e-17	0.3078	0.519	0.492	5.06e-13	1.05488	R
FAM118A	8.73e-09	0.307202	0.121	0.091	0.00024246	1.32967	R
RASGRP2	4.18e-09	0.306708	0.297	0.27	0.00011598	1.1	R
FCGR3A	1.03e-18	0.304034	0.277	0.205	2.86e-14	1.35122	R
RPL23A	1.54e-86	0.301971	0.97	0.968	4.26e-82	1.00207	R
SH2D2A	1.02e-08	0.301359	0.246	0.213	0.000281946	1.15493	R
ISG20	1.54e-08	0.297444	0.181	0.149	0.000428466	1.21477	R
SNRPD2	2.11e-12	0.29728	0.479	0.48	5.87e-08	0.997917	R
RPLP1	2.46e-48	0.296266	0.908	0.912	6.83e-44	0.995614	R
TBX21	8.3e-11	0.287092	0.247	0.204	2.31e-06	1.21078	R
EMP3	1.59e-19	0.285531	0.563	0.534	4.43e-15	1.05431	R
PPP1CA	1.55e-11	0.283212	0.339	0.303	4.31e-07	1.11881	R
TCF25	1.15e-07	0.282683	0.318	0.295	0.00319775	1.07797	R
PPP1R9B	3.3e-10	0.281387	0.15	0.113	9.17e-06	1.32743	R
CORO1A	1.99e-19	0.281034	0.597	0.592	5.52e-15	1.00845	R
APOBEC3C	9.3e-12	0.279361	0.459	0.433	2.58e-07	1.06005	R
EWSR1	3.93e-08	0.279234	0.373	0.359	0.0010917	1.039	R
CD3D	1.39e-15	0.276415	0.585	0.586	3.87e-11	0.998294	R
RUNX3	4.55e-14	0.273436	0.633	0.639	1.26e-09	0.99061	R
CAPZA1	2.9e-09	0.267256	0.4	0.379	8.04e-05	1.05541	R
H3F3A	2.07e-25	0.267167	0.746	0.771	5.74e-21	0.967575	R
ZBTB7A	1.94e-07	0.265383	0.359	0.338	0.0053877	1.06213	R
CALR	8.76e-10	0.263398	0.534	0.538	2.43e-05	0.992565	R
CLSTN3	8.42e-09	0.262019	0.14	0.107	0.000233798	1.30841	R
SASH3	3.55e-08	0.261755	0.318	0.29	0.000985628	1.09655	R
FYN	1.94e-07	0.259357	0.508	0.513	0.00539377	0.990253	R
FAM129A	1.1e-06	0.259331	0.288	0.258	0.0306101	1.11628	R
CLIC1	9.24e-08	0.256492	0.305	0.28	0.00256439	1.08929	R
CISH	2.94e-07	0.256337	0.138	0.109	0.00815963	1.26606	R
CCL4	5.1e-08	0.255963	0.264	0.229	0.00141645	1.15284	R
HLA-DRA	7.57e-07	0.255308	0.231	0.2	0.0210228	1.155	R
ITGB2	1.37e-12	0.254221	0.58	0.578	3.81e-08	1.00346	R
LRCH4	1.84e-11	0.254025	0.103	0.068	5.12e-07	1.51471	R
CTSD	8.86e-12	0.253079	0.15	0.108	2.46e-07	1.38889	R
TRAC	7.69e-27	0.252398	0.819	0.82	2.14e-22	0.99878	R
ITGA6	1.64e-31	-0.250068	0.072	0.137	4.56e-27	0.525547	NR
MYLIP	5.04e-40	-0.260181	0.131	0.23	1.4e-35	0.569565	NR
AMD1	5.24e-33	-0.261289	0.1	0.176	1.46e-28	0.568182	NR
ZC3H6	2.06e-40	-0.263762	0.158	0.266	5.72e-36	0.593985	NR
MT-ND1	1.05e-104	-0.264162	0.999	0.999	2.93e-100	1	NR
ABCG1	5.07e-43	-0.265183	0.089	0.174	1.41e-38	0.511494	NR
PIM3	4.77e-40	-0.266318	0.055	0.121	1.32e-35	0.454545	NR
CCNI	2.29e-39	-0.266957	0.652	0.78	6.35e-35	0.835897	NR
MT-CO2	9e-142	-0.268268	1	1	2.5e-137	1	NR
CCDC59	2e-37	-0.27448	0.172	0.279	5.56e-33	0.616487	NR
SMDT1	3.02e-36	-0.277787	0.194	0.304	8.4e-32	0.638158	NR
UBC	2.05e-42	-0.288653	0.498	0.653	5.69e-38	0.762634	NR
HLA-A	5.82e-131	-0.289039	0.99	0.999	1.62e-126	0.990991	NR
PTP4A1	1.32e-42	-0.289138	0.132	0.232	3.66e-38	0.568966	NR
MYADM	8.58e-37	-0.294181	0.133	0.225	2.38e-32	0.591111	NR
TENT5C	1.15e-42	-0.295895	0.048	0.113	3.2e-38	0.424779	NR
NBEAL1	1.29e-46	-0.296741	0.227	0.362	3.57e-42	0.627072	NR
CDC42	2.28e-44	-0.296909	0.63	0.767	6.32e-40	0.821382	NR
AL136454.1	2.33e-47	-0.303479	0.235	0.373	6.46e-43	0.630027	NR
PPP1R15B	6.92e-49	-0.303499	0.118	0.222	1.92e-44	0.531532	NR
DUSP5	6.58e-56	-0.305813	0.043	0.116	1.83e-51	0.37069	NR
MT-ND4	4.04e-149	-0.308015	1	1	1.12e-144	1	NR
MT-ATP6	4.51e-132	-0.31039	0.999	0.999	1.25e-127	1	NR
TAB2	6.11e-50	-0.31839	0.147	0.262	1.7e-45	0.561069	NR
BHLHE40	7.04e-38	-0.323119	0.138	0.234	1.95e-33	0.589744	NR
PDE4D	3.16e-40	-0.325029	0.072	0.146	8.78e-36	0.493151	NR
RGCC	8.08e-42	-0.335562	0.116	0.209	2.24e-37	0.555024	NR
CD4	3.16e-52	-0.340357	0.213	0.35	8.79e-48	0.608571	NR
RPL26	3.21e-65	-0.345977	0.691	0.827	8.92e-61	0.83555	NR
MT-ND2	1.43e-179	-0.3466	1	0.999	3.98e-175	1.001	NR
MT-ND5	1.76e-161	-0.346939	0.997	0.998	4.89e-157	0.998998	NR
MT-CO3	3.68e-130	-0.350385	0.999	0.999	1.02e-125	1	NR
RIPOR2	1.77e-55	-0.352834	0.482	0.649	4.93e-51	0.742681	NR
TRA2B	9.65e-41	-0.360657	0.332	0.465	2.68e-36	0.713979	NR
AC007952.4	6.78e-49	-0.366185	0.132	0.237	1.88e-44	0.556962	NR
TCF7	1.61e-43	-0.369067	0.34	0.476	4.48e-39	0.714286	NR
TMEM123	3.62e-56	-0.371731	0.333	0.492	1.01e-51	0.676829	NR
IRS2	7.75e-76	-0.374171	0.027	0.1	2.15e-71	0.27	NR
SLC2A3	4.47e-39	-0.374463	0.166	0.269	1.24e-34	0.6171	NR
MTRNR2L12	9.46e-70	-0.380986	0.238	0.406	2.63e-65	0.586207	NR
EIF1	2.69e-83	-0.383832	0.813	0.901	7.46e-79	0.902331	NR
BTG1	1.64e-65	-0.384747	0.639	0.776	4.55e-61	0.823454	NR
CSRNP1	6.2e-92	-0.413442	0.034	0.125	1.72e-87	0.272	NR
TOB1	1.52e-49	-0.414858	0.29	0.432	4.23e-45	0.671296	NR
RCAN3	3.78e-55	-0.423548	0.166	0.288	1.05e-50	0.576389	NR
MT-ND4L	6.16e-166	-0.430342	0.94	0.978	1.71e-161	0.961145	NR
DNAJB1	1.85e-60	-0.438973	0.174	0.306	5.15e-56	0.568627	NR
CCNL1	6.25e-48	-0.446517	0.319	0.459	1.73e-43	0.694989	NR
IL7R	2.25e-54	-0.447767	0.468	0.615	6.24e-50	0.760976	NR
YPEL5	1.81e-75	-0.460993	0.174	0.325	5.01e-71	0.535385	NR
MT-CO1	2.22e-227	-0.462327	1	1	6.15e-223	1	NR
PMAIP1	4.71e-84	-0.466453	0.049	0.147	1.31e-79	0.333333	NR
PPP1R15A	3.36e-81	-0.466459	0.243	0.419	9.34e-77	0.579952	NR
MT-CYB	8.81e-233	-0.466628	0.997	1	2.45e-228	0.997	NR
IRF2BP2	2.83e-78	-0.482861	0.342	0.526	7.85e-74	0.65019	NR
MT-ND3	2.1e-221	-0.493452	0.99	0.997	5.83e-217	0.992979	NR
RGS1	4.34e-74	-0.505436	0.04	0.124	1.21e-69	0.322581	NR
SBDS	5.34e-82	-0.508283	0.164	0.316	1.48e-77	0.518987	NR
GADD45B	2.24e-88	-0.533205	0.102	0.235	6.23e-84	0.434043	NR
ZBTB10	3.45e-114	-0.545498	0.027	0.122	9.58e-110	0.221312	NR
EGR1	1.29e-72	-0.554937	0.032	0.107	3.59e-68	0.299065	NR
TSC22D3	3.54e-83	-0.594117	0.361	0.534	9.82e-79	0.67603	NR
KLF9	1.41e-95	-0.60243	0.131	0.281	3.92e-91	0.466192	NR
IER2	1.32e-87	-0.611449	0.262	0.439	3.68e-83	0.596811	NR
SOCS3	6.89e-78	-0.615618	0.109	0.234	1.91e-73	0.465812	NR
PNRC1	8.9e-125	-0.620169	0.386	0.609	2.47e-120	0.633826	NR
DUSP2	5.72e-106	-0.657125	0.114	0.267	1.59e-101	0.426966	NR
BTG2	5.37e-110	-0.667133	0.157	0.331	1.49e-105	0.47432	NR
RHOB	2.29e-77	-0.667813	0.106	0.229	6.36e-73	0.462882	NR
CXCR4	4.99e-96	-0.696106	0.34	0.522	1.39e-91	0.651341	NR
IER5	1.03e-122	-0.696467	0.13	0.302	2.87e-118	0.430464	NR
CITED2	1.1e-117	-0.704831	0.108	0.265	3.06e-113	0.407547	NR
NFKBIZ	2.39e-133	-0.769542	0.114	0.286	6.64e-129	0.398601	NR
FOSB	5.64e-104	-0.780299	0.164	0.33	1.57e-99	0.49697	NR
DUSP1	6.84e-137	-0.796758	0.306	0.526	1.9e-132	0.581749	NR
KLF6	1.15e-117	-0.808309	0.638	0.793	3.18e-113	0.80454	NR
FOS	2.76e-105	-0.826875	0.324	0.514	7.67e-101	0.63035	NR
JUND	1.75e-168	-0.835994	0.661	0.806	4.86e-164	0.820099	NR
MT-ATP8	0	-0.91719	0.832	0.941	0	0.884166	NR
ZFP36	4.9e-156	-0.983639	0.415	0.632	1.36e-151	0.656646	NR
CD69	1.93e-162	-1.0343	0.233	0.455	5.36e-158	0.512088	NR
JUNB	1.37e-201	-1.04765	0.501	0.727	3.81e-197	0.689133	NR
JUN	1.86e-218	-1.05044	0.472	0.712	5.16e-214	0.662921	NR
TNFAIP3	1.23e-240	-1.49921	0.204	0.466	3.42e-236	0.437768	NR
NFKBIA	4e-272	-1.55471	0.295	0.574	1.11e-267	0.513937	NR
