# Supplementary material for: S100A9+CD14+ monocytes contribute to anti-PD-1 immunotherapy resistance in advanced hepatocellular carcinoma by attenuating T cell-mediated antitumor function
Source: J Exp Clin Cancer Res. 2024 Mar 8;43:72. doi: 10.1186/s13046-024-02985-1 (PMC10921725; doi:10.1186/s13046-024-02985-1)
Supplement: Supplementary file 14 — Additional file 14:Supplementary Table S8. Differentially expressed genes between responder and non-responder in B cell. [file 13046_2024_2985_MOESM14_ESM.xls]

## Sheet: Table S8
Supplementary Table S8. Differentially expressed genes between responder and non-responder in B cell
symbol	p_val	avg_log2FC	pct.1	pct.2	p_val_adj	pctFC	enriched in
IGHG1	1.94673e-07	2.22541	0.209	0.132	0.00540471	1.58333	R
IGHA1	1.67983e-08	1.92381	0.261	0.163	0.000466372	1.60123	R
XBP1	1.34875e-12	0.93035	0.241	0.126	3.74455e-08	1.9127	R
HLA-B	5.19908e-126	0.785969	0.997	0.986	1.44342e-121	1.01116	R
PDIA4	6.40531e-07	0.689426	0.177	0.105	0.0177831	1.68571	R
PPIB	3.22504e-10	0.688829	0.213	0.118	8.95369e-06	1.80508	R
SLAMF7	1.04623e-11	0.640568	0.197	0.094	2.90464e-07	2.09574	R
MYDGF	2.02564e-08	0.545983	0.135	0.064	0.000562379	2.10937	R
SRGN	9.83782e-10	0.494955	0.298	0.189	2.73127e-05	1.57672	R
CCND3	4.43727e-11	0.48699	0.313	0.191	1.23192e-06	1.63874	R
FKBP11	3.62805e-11	0.466795	0.121	0.041	1.00726e-06	2.95122	R
TRAC	2.98433e-08	0.463885	0.218	0.127	0.000828539	1.71654	R
CTSH	1.02244e-08	0.44279	0.338	0.231	0.00028386	1.4632	R
XIST	1.55097e-06	0.442077	0.254	0.168	0.0430594	1.5119	R
IL32	4.85419e-09	0.44029	0.261	0.155	0.000134767	1.68387	R
BTN3A2	2.07885e-11	0.430652	0.397	0.268	5.77151e-07	1.48134	R
CD27	4.80627e-09	0.427232	0.153	0.073	0.000133436	2.09589	R
CD96	1.06134e-08	0.426978	0.138	0.063	0.00029466	2.19048	R
LMAN1	3.44433e-09	0.420715	0.208	0.114	9.56249e-05	1.82456	R
AQP3	1.35719e-09	0.419699	0.105	0.035	3.76798e-05	3	R
FYB1	3.12427e-07	0.418659	0.198	0.117	0.00867392	1.69231	R
CCL5	1.12808e-08	0.412613	0.317	0.204	0.000313188	1.55392	R
SEC61G	9.87467e-09	0.40651	0.252	0.154	0.00027415	1.63636	R
CKAP4	5.55178e-07	0.403702	0.146	0.079	0.0154134	1.8481	R
SPN	2.50746e-12	0.395059	0.204	0.092	6.96145e-08	2.21739	R
ISG20	3.9756e-09	0.390023	0.314	0.205	0.000110375	1.53171	R
CD3D	5.13328e-09	0.385851	0.107	0.038	0.000142515	2.81579	R
TXNDC11	6.66957e-07	0.385485	0.166	0.094	0.0185167	1.76596	R
FAM118A	1.3769e-07	0.385092	0.131	0.063	0.00382269	2.07936	R
LMAN2	1.74127e-10	0.382344	0.203	0.103	4.83428e-06	1.97087	R
B2M	6.47717e-36	0.364067	0.999	1	1.79826e-31	0.999	R
FGFBP2	1.05065e-06	0.358343	0.176	0.1	0.0291691	1.76	R
BLK	4.83254e-07	0.354956	0.324	0.228	0.0134166	1.42105	R
CST7	3.91277e-07	0.354492	0.18	0.103	0.010863	1.74757	R
GAPDH	2.54804e-08	0.354194	0.535	0.436	0.000707413	1.22706	R
OST4	3.23456e-08	0.333394	0.546	0.45	0.000898012	1.21333	R
DNAJC1	6.74761e-08	0.328861	0.155	0.079	0.00187334	1.96203	R
HCST	1.74851e-06	0.325596	0.256	0.171	0.0485438	1.49708	R
PSAP	2.81704e-07	0.324238	0.573	0.481	0.00782094	1.19127	R
P4HB	8.07114e-07	0.323702	0.215	0.134	0.0224079	1.60448	R
ATP5IF1	9.67497e-07	0.301812	0.32	0.224	0.0268606	1.42857	R
DDOST	1.52545e-06	0.299877	0.181	0.108	0.042351	1.67593	R
PRDX4	3.92368e-07	0.292134	0.108	0.048	0.0108933	2.25	R
B4GALT3	1.60635e-06	0.265291	0.158	0.089	0.044597	1.77528	R
SELPLG	9.79337e-07	0.261658	0.11	0.051	0.0271893	2.15686	R
SDF2L1	1.95524e-08	0.260618	0.103	0.038	0.000542835	2.71053	R
PLD3	1.92349e-07	0.256128	0.133	0.064	0.00534019	2.07812	R
FCMR	8.5953e-07	-0.251996	0.685	0.769	0.0238631	0.890767	NR
CDC42	3.3079e-07	-0.268083	0.616	0.683	0.00918372	0.901903	NR
MT-ND3	4.56252e-28	-0.271818	0.999	1	1.26669e-23	0.999	NR
MS4A1	1.65375e-11	-0.280601	0.874	0.955	4.59131e-07	0.915183	NR
HLA-DRA	2.28633e-19	-0.292913	0.951	0.993	6.34753e-15	0.957704	NR
VPREB3	7.69333e-07	-0.297662	0.27	0.373	0.021359	0.723861	NR
HLA-DOB	3.18139e-08	-0.302749	0.312	0.431	0.000883249	0.723898	NR
FAM107B	1.08143e-06	-0.309678	0.356	0.443	0.0300238	0.803612	NR
FCRL1	1.4e-06	-0.309947	0.277	0.379	0.0388682	0.730871	NR
RPL12	1.73951e-21	-0.313984	0.976	0.991	4.82939e-17	0.984864	NR
JUND	2.02981e-07	-0.320537	0.821	0.839	0.00563535	0.978546	NR
BANK1	6.53483e-12	-0.321661	0.617	0.744	1.81427e-07	0.829301	NR
HVCN1	2.45104e-08	-0.328481	0.426	0.537	0.000680482	0.793296	NR
CD79A	3.09062e-18	-0.332928	0.925	0.96	8.58049e-14	0.963542	NR
PLEKHA2	7.75355e-08	-0.34302	0.462	0.561	0.00215262	0.823529	NR
FCER2	2.10025e-07	-0.356796	0.326	0.425	0.00583094	0.767059	NR
APBB1IP	1.76731e-06	-0.358902	0.28	0.367	0.0490658	0.762943	NR
CD22	6.8147e-11	-0.383454	0.588	0.713	1.89196e-06	0.824684	NR
NBEAL1	3.28961e-09	-0.384091	0.307	0.415	9.13295e-05	0.739759	NR
MT-ATP8	2.06955e-15	-0.384257	0.934	0.948	5.74569e-11	0.985232	NR
PARP14	8.59125e-09	-0.401518	0.296	0.401	0.000238519	0.738155	NR
JUNB	2.99635e-07	-0.412237	0.672	0.717	0.00831876	0.937238	NR
CD74	1.48704e-57	-0.423396	0.999	1	4.12847e-53	0.999	NR
FAM129C	3.29877e-14	-0.423732	0.491	0.641	9.15837e-10	0.765991	NR
RALGPS2	2.53523e-13	-0.425738	0.542	0.668	7.03857e-09	0.811377	NR
SMDT1	4.77903e-09	-0.437214	0.336	0.438	0.00013268	0.767123	NR
AL139020.1	8.35529e-12	-0.518615	0.05	0.127	2.31968e-07	0.393701	NR
HLA-DRB1	5.1916e-40	-0.528639	0.93	0.979	1.44134e-35	0.949949	NR
IGHD	3.69914e-21	-0.568038	0.53	0.696	1.02699e-16	0.761494	NR
TCL1A	2.29624e-14	-0.582061	0.188	0.318	6.37506e-10	0.591195	NR
GAPT	1.10378e-23	-0.582448	0.273	0.471	3.06443e-19	0.579618	NR
PAX5	5.02115e-19	-0.582542	0.405	0.582	1.39402e-14	0.695876	NR
FOS	6.55206e-13	-0.788964	0.455	0.578	1.81905e-08	0.787197	NR
HLA-DQA1	3.8724e-53	-0.85119	0.692	0.862	1.07509e-48	0.802784	NR
HLA-DQA2	2.70597e-44	-0.896959	0.321	0.587	7.51257e-40	0.546848	NR
